# Supplementary material for: Dissecting the interaction of photosynthetic electron transfer with mitochondrial signalling and hypoxic response in the Arabidopsis rcd1 mutant
Source: Philos Trans R Soc Lond B Biol Sci. 2020 May 4;375(1801):20190413. doi: 10.1098/rstb.2019.0413 (PMC7209945; doi:10.1098/rstb.2019.0413)
Supplement: Supplementary Table S1. Metabolic analyses [file rstb20190413supp2.xlsx]

## Sheet: Metabolic analyses
	light												dark
Variable	ntrc			rcd1			rcd1 ntrc			wild type Col-0			ntrc			rcd1			rcd1 ntrc			wild type Col-0
Lablel incorporated (Bq/gFW)	Average		SE	Average		SE	Average		SE	Average		SE	Average		SE	Average		SE	Average		SE	Average		SE
Total uptake (Bq/gFW)	684.458	±	162.245	2689.53	±	362.675	1267.76	±	495.26	1348.99	±	106.511	1300.4	±	174.265	2031.4	±	282.299	1606.04	±	345.335	1139.13	±	215.935
Total metabolised (Bq/gFW)	222.845	±	58.0565	2298.91	±	327.844	946.576	±	415.382	1049.99	±	52.3108	617.117	±	146.203	1684.68	±	246.676	1219.87	±	318.549	850.562	±	183.08
CO2 evolution (Bq)	1.04075	±	0.173405	4.70192	±	2.12964	2.29721	±	0.473938	2.06433	±	0.486292	5.08567	±	1.81614	6.13511	±	1.77598	11.4596	±	6.97923	3.85542	±	0.660562
Organic acids (Bq)	16.9833	±	0.826136	71.2833	±	10.6666	28.2667	±	6.3052	54.0833	±	6.81498	27.4	±	2.43295	56.4333	±	4.11484	37.2667	±	8.99498	48.0556	±	12.4954
Amino acids (Bq)	10.6833	±	2.47002	37.1	±	15.4003	16.9167	±	5.87609	33.35	±	8.80166	36.5667	±	14.3621	59.2222	±	11.6148	31.8	±	8.67457	39.1333	±	8.3097
Sucrose (Bq)	47.5	±	11.2616	206.875	±	25.4977	74.375	±	11.6648	124.375	±	10.0065	46.875	±	6.54512	142.917	±	25.3373	71.875	±	9.43039	88.125	±	17.8525
Glucose (Bq)	42.1875	±	13.4472	38.75	±	2.22439	30.9375	±	1.5625	36.875	±	2.13478	56.5625	±	6.5625	35.625	±	2.89801	32.5	±	2.65165	34.7917	±	3.07248
Starch (Bq)	44.6007	±	18.027	209.635	±	22.4563	70.1215	±	9.76139	115.816	±	16.2179	71.7014	±	6.11515	209.19	±	61.3935	96.3715	±	21.7145	76.7245	±	20.7436
Protein (Bq)	2.69097	±	0.351107	9.0625	±	0.750889	5.12153	±	1.29124	6.99653	±	1.0897	5.06944	±	0.540151	15.3241	±	3.78384	8.42014	±	1.71055	6.89815	±	1.47423
Cell wall (Bq)	9.30556	±	1.47994	40.1736	±	2.98725	20.816	±	3.88469	24.5312	±	3.53876	12.3958	±	1.99151	21.2731	±	3.89376	15.6771	±	4.69948	22.8125	±	4.37576
Fructose (Bq)	5.3125	±	2.76582	-12.1875	±	1.5625	-1.875	±	3.76732	5.625	±	5.78477	9.6875	±	4.25046	10.8333	±	3.65861	14.6875	±	2.35932	-0.833333	±	4.55293
Specific activity of hexose phosphates (Bq nmol-1)	0.0545057	±	0.00121109	0.232555	±	0.036146	0.0926751	±	0.0183917	0.179156	±	0.0229956	0.09478	±	0.0101215	0.190631	±	0.021193	0.136357	±	0.0440466	0.185228	±	0.0527846
Metablic flux (nmol hexose equivalents/(gFW*h)
Starch metabolic flux	2238.36	±	958.147	2324.35	±	168.69	2004.71	±	359.769	1309.74	±	255.994	2309.48	±	174.618	2605.07	±	559.752	2604.27	±	906.53	991.576	±	308.367
Sucrose metabolic flux	2363.27	±	619.268	2324.15	±	291.603	2118.39	±	424.295	1491.41	±	361.231	1549	±	283.884	1841.79	±	289.745	1933.06	±	547.348	1130.27	±	264.815
Respiration metabolic flux	1542.32	±	164.458	1312.57	±	154.872	1460	±	376.402	1083.29	±	193.581	2430.84	±	484.377	1786.41	±	302.366	2154.04	±	450.466	1145.88	±	81.3239
Cell wall metabolic flux	458.444	±	80.9556	451.01	±	39.913	572.542	±	109.4	288.211	±	61.3431	387.274	±	32.0991	273.595	±	46.7098	344.929	±	39.4998	293.513	±	70.8993
Significantly altered values are shown in bold
