# Supplementary material for: Dissecting the interaction of photosynthetic electron transfer with mitochondrial signalling and hypoxic response in the Arabidopsis rcd1 mutant
Source: Philos Trans R Soc Lond B Biol Sci. 2020 May 4;375(1801):20190413. doi: 10.1098/rstb.2019.0413 (PMC7209945; doi:10.1098/rstb.2019.0413)
Supplement: Supplementary table S2. Source data and statistics [file rstb20190413supp3.xlsx]

## Sheet: 1B data, statistics
Total metabolized glucose
	light, ntrc	light, rcd1	light, rcd1 ntrc	light, Col-0	dark, ntrc	dark, rcd1	dark, rcd1 ntrc	dark, Col-0
Sample 1	0.387943	2.50288	2.14817	1.17757	0.468368	1.29375	0.964043	1.42298
Sample 2	0.182939	1.95022	0.843421	1.02279	0.558896	1.96808	0.472104	0.685134
Sample 3	0.116889	3.11831	0.317498	0.926371	0.396896	1.39622	1.93317	0.363147
Sample 4	0.203608	1.62424	0.477218	1.07323	1.04431	2.51614	1.51018	0.755936
Sample 5						1.70621		1.10162
Sample 6						1.22769		0.774553
Average	0.222845	2.29891	0.946576	1.04999	0.617117	1.68468	1.21987	0.850562
Standard deviation	0.116113	0.655689	0.830764	0.104622	0.292407	0.493352	0.637098	0.366159
Tests of Between-Subjects Effects								Tests of Between-Subjects Effects
Source	Type III Sum of Squares	df	Mean Square	F	Sig.			Source	Type III Sum of Squares	df	Mean Square	F	Sig.
Corrected Model	8.905a	3	2.96842	10.3531	0.0011983			Corrected Model	3.411a	3	1.13695	5.41389	0.00917123
Intercept	20.4078	1	20.4078	71.1771	2.17324e-06			Intercept	22.9338	1	22.9338	109.206	1.48348e-08
Fixed factor	8.90527	3	2.96842	10.3531	0.0011983			Fixed factor	3.41084	3	1.13695	5.41389	0.00917123
Error	3.44062	12	0.286719					Error	3.36008	16	0.210005
Total	32.7537	16						Total	32.2186	20
Corrected Total	12.3459	15						Corrected Total	6.77092	19
a. R Squared = .721 (Adjusted R Squared = .652)								a. R Squared = .504 (Adjusted R Squared = .411)
Multiple Comparisons								Multiple Comparisons
Bonferroni								Bonferroni
(I) VAR00001		Mean Difference (I-J)	Std. Error	Sig.	95% Confidence Interval			(I) VAR00001		Mean Difference (I-J)	Std. Error	Sig.	95% Confidence Interval
					Lower Bound	Upper Bound							Lower Bound	Upper Bound
light, ntrc	light, rcd1	-2.0750*	0.378628	0.000843802	-3.26869	-0.881306		dark, ntrc	dark, rcd1	-1.0692*	0.295808	0.013964	-1.95905	-0.179278
	light, rcd1 ntrc	-0.725	0.378628	0.477929	-1.91869	0.468694			dark, rcd1 ntrc	-0.6	0.324041	0.495755	-1.57482	0.374824
	light, Col-0	-0.8275	0.378628	0.296417	-2.02119	0.366194			dark, Col-0	-0.2325	0.295808	1	-1.12239	0.657388
light, rcd1	light, ntrc	2.0750*	0.378628	0.000843802	0.881306	3.26869		dark, rcd1	dark, ntrc	1.0692*	0.295808	0.013964	0.179278	1.95905
	light, rcd1 ntrc	1.3500*	0.378628	0.0233062	0.156306	2.54369			dark, rcd1 ntrc	0.469167	0.295808	0.793743	-0.420722	1.35905
	light, Col-0	1.2475*	0.378628	0.0384136	0.0538057	2.44119			dark, Col-0	.8367*	0.264578	0.0362267	0.0407265	1.63261
light, rcd1 ntrc	light, ntrc	0.725	0.378628	0.477929	-0.468694	1.91869		dark, rcd1 ntrc	dark, ntrc	0.6	0.324041	0.495755	-0.374824	1.57482
	light, rcd1	-1.3500*	0.378628	0.0233062	-2.54369	-0.156306			dark, rcd1	-0.469167	0.295808	0.793743	-1.35905	0.420722
	light, Col-0	-0.1025	0.378628	1	-1.29619	1.09119			dark, Col-0	0.3675	0.295808	1	-0.522388	1.25739
light, Col-0	light, ntrc	0.8275	0.378628	0.296417	-0.366194	2.02119		dark, Col-0	dark, ntrc	0.2325	0.295808	1	-0.657388	1.12239
	light, rcd1	-1.2475*	0.378628	0.0384136	-2.44119	-0.0538057			dark, rcd1	-.8367*	0.264578	0.0362267	-1.63261	-0.0407265
	light, rcd1 ntrc	0.1025	0.378628	1	-1.09119	1.29619			dark, rcd1 ntrc	-0.3675	0.295808	1	-1.25739	0.522388
Based on observed means. The error term is Mean Square(Error) = .287.								Based on observed means. The error term is Mean Square(Error) = .210.
*. The mean difference is significant at the 0.05 level.								*. The mean difference is significant at the 0.05 level.

## Sheet: 1D data
Repeat 1		0.1 µM MV					1 µM MV						Repeat 1		0.1 µM MV					1 µM MV						Repeat 2		0.1 µM MV					1 µM MV						Repeat 2		0.1 µM MV					1 µM MV
Average	Time, hours	Col-0	NTRC-OE	ntrc	rcd1	rcd1 ntrc	Col-0	NTRC-OE	ntrc	rcd1	rcd1 ntrc		Standard deviation	Time, hours	Col-0	NTRC-OE	ntrc	rcd1	rcd1 ntrc	Col-0	NTRC-OE	ntrc	rcd1	rcd1 ntrc		Average	Time, hours	Col-0	NTRC-OE	ntrc	rcd1	rcd1 ntrc	Col-0	NTRC-OE	ntrc	rcd1	rcd1 ntrc		Standard deviation	Time, hours	Col-0	NTRC-OE	ntrc	rcd1	rcd1 ntrc	Col-0	NTRC-OE	ntrc	rcd1
	0	0.76697	0.7559	0.712558	0.769872	0.76679	0.771866	0.725118	0.69698	0.766892	0.770218			0	0.00232814	0.020591	0.0151709	0.00854474	0.0190928	0.00826236	0.0392257	0.0368162	0.00818851	0.00497401			0	0.694992	0.562608	0.60286	0.715883	0.70572	0.618492	0.55707	0.591848	0.69952	0.688639			0	0.0127064	0.0631267	0.0585676	0.00866111	0.0132219	0.0433147	0.0322174	0.0494805	0.0174079
	1	0.743581	0.754408	0.707609	0.765485	0.760623	0.469375	0.510958	0.494224	0.741051	0.753228			1	0.00808389	0.0167217	0.0164068	0.00861251	0.0254019	0.0564203	0.0285738	0.113701	0.0145023	0.00426394			1	0.700052	0.623491	0.637914	0.727485	0.702404	0.323443	0.280106	0.210848	0.706086	0.685005			1	0.0105682	0.0430357	0.0257693	0.00859853	0.0107647	0.0391174	0.0407912	0.0295789	0.0149936
	2	0.731613	0.749363	0.667531	0.764348	0.748513	0.279154	0.300408	0.268868	0.726201	0.737573			2	0.0183465	0.0226345	0.016609	0.0084802	0.0357799	0.0408159	0.0230666	0.108524	0.017431	0.00713768			2	0.693799	0.6365	0.630235	0.729549	0.694668	0.151516	0.127096	0.0400897	0.704428	0.670505			2	0.0178016	0.0359846	0.0135049	0.00800897	0.0118512	0.0319623	0.0473064	0.0233927	0.016478
	3	0.699321	0.729057	0.550086	0.763087	0.738971	0.192934	0.17275	0.122336	0.720552	0.722676			3	0.0305194	0.0515878	0.0759314	0.0101386	0.0416526	0.0340097	0.0252274	0.0800326	0.0176529	0.00796011			3	0.670188	0.639054	0.597734	0.730387	0.690264	0.0392071	-0.00911431	-0.0553113	0.705269	0.641179			3	0.0188581	0.0368456	0.00856577	0.00562565	0.00863018	0.0315094	0.0267725	0.019381	0.0128658
	4	0.657243	0.699507	0.440742	0.765001	0.737894	0.140395	0.10494	0.0439569	0.720778	0.704892			4	0.0485289	0.0938887	0.116056	0.0121447	0.0439813	0.0260142	0.0257614	0.0647299	0.0195083	0.0115787			4	0.639079	0.639824	0.565589	0.731719	0.68608	-0.0430588	-0.0931568	-0.114398	0.702919	0.615213			4	0.0233614	0.0462696	0.00904666	0.00598189	0.010951	0.0446013	0.0282142	0.0162762	0.0150755
	5	0.612656	0.666066	0.342768	0.765133	0.736609	0.0984667	0.0549631	-0.00368364	0.722094	0.6943			5	0.0731577	0.131206	0.138399	0.0140731	0.042374	0.024132	0.0336377	0.0540033	0.0209612	0.0155864			5	0.611886	0.639886	0.527257	0.728456	0.677926	-0.0899477	-0.134822	-0.147859	0.705264	0.59547			5	0.00976394	0.0527418	0.0107779	0.00723236	0.011967	0.036313	0.0181772	0.0162685	0.0137378
	6	0.561667	0.635341	0.25615	0.763564	0.740656	0.0681271	0.00466917	-0.0390077	0.723778	0.681388			6	0.100172	0.158531	0.140429	0.0142672	0.042268	0.0248371	0.041691	0.0430222	0.0187066	0.0185684			6	0.590482	0.637229	0.477304	0.725094	0.677149	-0.113775	-0.150957	-0.169972	0.702693	0.580489			6	0.00413586	0.0592709	0.0151205	0.00971683	0.010444	0.0141768	0.0304709	0.0131286	0.0141331
	7	0.508762	0.599665	0.185136	0.764091	0.741712	0.0482031	-0.025481	-0.0593334	0.729069	0.669591			7	0.121026	0.181905	0.139399	0.0142906	0.0405481	0.0197038	0.0438061	0.0276701	0.0168185	0.0225156			7	0.549416	0.62282	0.423979	0.722745	0.6773	-0.132299	-0.162257	-0.167004	0.706625	0.574483			7	0.0175732	0.0755545	0.0359443	0.00844393	0.0125901	0.0313747	0.0151742	0.0126894	0.0140373
	8	0.464998	0.57173	0.122256	0.763238	0.744282	0.0233699	-0.0441376	-0.0823376	0.730993	0.663695			8	0.145665	0.197893	0.129292	0.0162421	0.0389141	0.0258159	0.021329	0.0252667	0.0161997	0.0286692			8	0.502502	0.614128	0.362421	0.721586	0.675646	-0.150321	-0.191437	-0.209035	0.704042	0.568091			8	0.0436016	0.0840064	0.0612524	0.0113657	0.0122511	0.00723772	0.00912601	0.0327704	0.0128439
	9	0.422361	0.545708	0.0699265	0.762305	0.747299	-0.00261932	-0.0707582	-0.0911308	0.728916	0.650929			9	0.166049	0.199864	0.117001	0.0183245	0.0359502	0.0228033	0.0239545	0.0193334	0.0142279	0.0358065			9	0.477053	0.605281	0.306377	0.721855	0.674697	-0.149364	-0.167337	-0.178618	0.707969	0.557904			9	0.047802	0.0943548	0.0766878	0.0109845	0.0150387	0.0172994	0.0367893	0.0423002	0.0138734
	10	0.378443	0.515077	0.035297	0.760698	0.748508	-0.0263934	-0.0989622	-0.109501	0.725626	0.641192			10	0.173997	0.210512	0.103638	0.0177583	0.0305621	0.0247248	0.0161625	0.0140095	0.0165533	0.0393292			10	0.439572	0.592385	0.248554	0.717962	0.675148	-0.167397	-0.180827	-0.193005	0.704626	0.553908			10	0.0705041	0.103127	0.0864411	0.00999572	0.0158071	0.028872	0.0139668	0.00745617	0.0105704
	11	0.343687	0.490716	0.00773778	0.760976	0.751489	-0.0414788	-0.0935249	-0.102767	0.726142	0.634354			11	0.16518	0.215492	0.089163	0.0199988	0.0268916	0.0303694	0.0198828	0.0160726	0.016767	0.0437408			11	0.415219	0.582836	0.193546	0.718075	0.674364	-0.169609	-0.199106	-0.197309	0.705592	0.543669			11	0.0706694	0.112244	0.101931	0.015063	0.0165341	0.00674539	0.0279595	0.0404843	0.013429
	12	0.302653	0.46297	-0.0287116	0.759748	0.753508	-0.0638252	-0.10675	-0.0953872	0.722774	0.622111			12	0.169433	0.221237	0.0911408	0.0194777	0.0226886	0.0262606	0.0105228	0.0160693	0.0154155	0.051638			12	0.394181	0.57251	0.149975	0.716142	0.671342	-0.185712	-0.171089	-0.243442	0.70585	0.540274			12	0.0654438	0.127762	0.0915839	0.0142675	0.0176676	0.00709163	0.0210541	0.0466959	0.0154724
	13	0.267994	0.436725	-0.0518244	0.757298	0.756692	-0.0745121	-0.112148	-0.108633	0.719664	0.613202			13	0.165043	0.228152	0.080583	0.0210601	0.0199366	0.0208993	0.0360451	0.0215876	0.0163713	0.053862			13	0.385506	0.572381	0.112597	0.715219	0.670065	-0.13782	-0.149233	-0.18614	0.703449	0.536915			13	0.0880417	0.127945	0.0971434	0.0154325	0.0150026	0.00268346	0.00898577	0.0306529	0.0133851
	14	0.23487	0.416264	-0.0597387	0.75766	0.758141	-0.0863244	-0.119219	-0.10817	0.718136	0.608117			14	0.15869	0.234827	0.0638313	0.0222386	0.01751	0.0133753	0.0159587	0.0151713	0.0172704	0.061735
	15	0.205204	0.401637	-0.0849738	0.756779	0.760746	-0.086076	-0.112123	-0.103121	0.71744	0.60656			15	0.154133	0.235548	0.0732154	0.0230261	0.0170449	0.0162882	0.00914253	0.0230512	0.0189499	0.0621555
[truncated: 25 more columns]

## Sheet: 1D statistics
Fv/Fm at 15 hours of light, univariate Analysis of Variance
Tests of Between-Subjects Effects
Dependent Variable:	VAR00002
Source	Type III Sum of Squares	df	Mean Square	F	Sig.
Corrected Model	5.633a	4	1.40815	1379.82	5.68548e-38
Intercept	1.6734	1	1.6734	1639.74	5.41088e-31
VAR00001	5.6326	4	1.40815	1379.82	5.68548e-38
Error	0.0357186	35	0.00102053
Total	7.34172	40
Corrected Total	5.66832	39
a. R Squared = .994 (Adjusted R Squared = .993)
Post Hoc Tests
Bonferroni
(I) VAR00001		Mean Difference (I-J)	Std. Error	Sig.	95% Confidence Interval
					Lower Bound	Upper Bound
ntrc, MV 1	Col-0, MV 1	-0.0170452	0.0159729	1	-0.0649007	0.0308103
	NTRC overexpressor, MV 1	0.00900164	0.0159729	1	-0.0388538	0.0568571
	rcd1, MV 1	-.8206*	0.0159729	1.49653e-33	-0.868417	-0.772706
	rcd1 ntrc, MV 1	-.7097*	0.0159729	2.23469e-31	-0.757537	-0.661826
Col-0, MV 1	ntrc, MV 1	0.0170452	0.0159729	1	-0.0308103	0.0649007
	NTRC overexpressor, MV 1	0.0260468	0.0159729	1	-0.0218086	0.0739023
	rcd1, MV 1	-.8035*	0.0159729	3.09039e-33	-0.851372	-0.755661
	rcd1 ntrc, MV 1	-.6926*	0.0159729	5.15631e-31	-0.740492	-0.644781
NTRC overexpressor, MV 1	ntrc, MV 1	-0.00900164	0.0159729	1	-0.0568571	0.0388538
	Col-0, MV 1	-0.0260468	0.0159729	1	-0.0739023	0.0218086
	rcd1, MV 1	-.8296*	0.0159729	1.02644e-33	-0.877419	-0.781708
	rcd1 ntrc, MV 1	-.7187*	0.0159729	1.44822e-31	-0.766539	-0.670828
rcd1, MV 1	ntrc, MV 1	.8206*	0.0159729	1.49653e-33	0.772706	0.868417
	Col-0, MV 1	.8035*	0.0159729	3.09039e-33	0.755661	0.851372
	NTRC overexpressor, MV 1	.8296*	0.0159729	1.02644e-33	0.781708	0.877419
	rcd1 ntrc, MV 1	.1109*	0.0159729	4.54279e-07	0.0630244	0.158735
rcd1 ntrc, MV 1	ntrc, MV 1	.7097*	0.0159729	2.23469e-31	0.661826	0.757537
	Col-0, MV 1	.6926*	0.0159729	5.15631e-31	0.644781	0.740492
	NTRC overexpressor, MV 1	.7187*	0.0159729	1.44822e-31	0.670828	0.766539
	rcd1, MV 1	-.1109*	0.0159729	4.54279e-07	-0.158735	-0.0630244
Based on observed means. The error term is Mean Square(Error) = .001.
*. The mean difference is significant at the 0.05 level.

## Sheet: 2A,B; 4A; S2A; S3A data
Repeat 1	Aerobic																				Repeat 1	Hypoxic																					Repeat 2	Aerobic
Time, min	Average										Standard deviation										Time, min	Average										Standard deviation											Time, min	Average
	control, Col-0	control, ptox	control, npq4	control, stn7	control, rcd1	MV, Col-0	MV, ptox	MV, npq4	MV, stn7	MV, rcd1	control, Col-0	control, ptox	control, npq4	control, stn7	control, rcd1	MV, Col-0	MV, ptox	MV, npq4	MV, stn7	MV, rcd1		control, Col-0	control, ptox	control, npq4	control, stn7	control, rcd1	MV, Col-0	MV, ptox	MV, npq4	MV, stn7	MV, rcd1	control, Col-0	control, ptox	control, npq4	control, stn7	control, rcd1	MV, Col-0	MV, ptox	MV, npq4	MV, stn7	MV, rcd1			control, Col-0	control, npq4	control, rcd1	MV, Col-0	MV, npq4	MV, rcd1
0	1.01301	1.00029	1.00664	1.011	1.00976	1.01336	1.01999	1.01179	1.00956	1.01621	0.00458625	0.00142887	0.00414954	0.00468434	0.00556729	0.00387074	0.00203535	0.00172559	0.00244574	0.00640898	0	1.00392	0.998507	0.996517	0.991807	0.999911	1.00236	0.979792	0.99382	1.00258	1.00124	0.00493842	0.00121106	0.00491315	0.00468558	0.00431324	0.00259281	0.00278191	0.0041499	0.00492247	0.00829251		0	2.95451	3.06662	3.15025	2.51417	2.66828	2.90475
0.0333333	1.00859	1.00029	1.01184	1.00682	1.00726	1.00545	1.00979	1.00919	1.00418	1.00916	0.0046749	0.00106849	0.00408934	0.00465722	0.00518321	0.0040405	0.00218426	0.00240056	0.0028181	0.00659315	0.0333333	1.00344	1.01493	0.996013	0.995999	0.999911	1.0001	0.979792	0.997683	1.00114	1.00124	0.00516078	0.00118322	0.00460464	0.00444612	0.00441407	0.00304149	0.00261897	0.00428894	0.00483156	0.00816735		0.0333333	1.62687	1.65963	1.68003	1.07632	1.10974	1.14271
0.0666667	1.00859	1.00886	1.01444	1.011	1.00976	1.01019	1.03019	1.00971	1.00956	1.01117	0.00476809	0.00109545	0.00373064	0.00482939	0.00524887	0.00387539	0.00218579	0.0025026	0.00281099	0.0064855	0.0666667	0.999128	1.00672	1.00357	0.998095	0.997453	0.998224	0.988341	0.997683	1.00437	0.998966	0.00480777	0.00124164	0.00471356	0.00464647	0.00458538	0.00292672	0.00263641	0.00427727	0.00491721	0.00807861		0.0666667	1.62687	1.65963	1.68003	1.07632	1.10974	1.14271
0.1	1.00859	1.00886	1.01444	1.011	1.00976	1.01019	1.03019	1.00971	1.00956	1.01117	0.00476809	0.00109545	0.00373064	0.00482939	0.00524887	0.00387539	0.00218579	0.0025026	0.00281099	0.0064855	0.1	1.00632	0.982084	0.996517	0.998095	0.999911	1.0001	0.979792	0.991889	1.00114	1.00124	0.00473811	0.0010328	0.00473064	0.00450662	0.00456771	0.00266658	0.00269425	0.00429185	0.00511586	0.00828165		0.1	1.57833	1.60277	1.61704	1.06033	1.08234	1.11644
0.133333	1.01105	1.01744	1.00716	1.00891	1.01176	1.01283	1.01999	1.01439	1.00687	1.01621	0.00441018	0.000970395	0.00389431	0.00460811	0.00515661	0.00384105	0.00219606	0.00233152	0.00260384	0.00658293	0.133333	1.00824	1.00672	0.998534	1.00229	0.999911	1.0001	1.00544	0.997683	1.00437	1.00124	0.00477985	0.0011143	0.00486802	0.00432701	0.00448152	0.00291387	0.00276839	0.00399187	0.0050635	0.0079991		0.133333	1.4423	1.46294	1.46711	1.03298	1.05607	1.08292
0.166667	1.01056	1.00029	1.01704	1.00682	1.01476	1.01283	1.01999	1.00919	1.01171	1.00866	0.00480125	0.0011583	0.00403435	0.0046249	0.00531664	0.00384105	0.00217317	0.00223219	0.00271054	0.0067424	0.166667	1.00105	0.998507	0.991477	0.991807	0.992537	0.9986	0.988341	0.995751	1.00078	0.994417	0.00485304	0.00125167	0.00478181	0.00447154	0.0046668	0.00274153	0.00293439	0.00381925	0.00482552	0.00817011		0.166667	1.32586	1.33908	1.34358	1.02191	1.03814	1.05719
0.2	1.01056	0.991707	1.00664	1.00264	1.00976	1.00756	1.00163	1.00451	1.01225	1.00614	0.00449578	0.000983192	0.00373881	0.00447098	0.00551422	0.00403076	0.00218396	0.00243919	0.00257034	0.00687617	0.2	1.00392	0.998507	0.991477	0.993903	0.997944	1.00198	0.971242	0.99382	0.999706	1.00306	0.00492829	0.00125167	0.00467821	0.00444856	0.00450407	0.00280696	0.00279833	0.00388609	0.00488822	0.00834716		0.2	1.23731	1.24436	1.24836	1.01286	1.03146	1.04904
0.233333	1.00859	1.01744	1.00924	1.00682	1.01526	1.00756	0.999592	1.01439	1.00956	1.01117	0.00442659	0.0011143	0.00396321	0.00429531	0.00533957	0.00381929	0.00230275	0.00235287	0.00250233	0.00650705	0.233333	1.00344	1.00672	0.996517	0.998095	1.00237	1.00198	0.996891	1.00154	0.996118	1.00579	0.00496726	0.0011583	0.00491315	0.00455079	0.00475033	0.00289119	0.00303079	0.00417393	0.00462976	0.00817918		0.233333	1.18217	1.18229	1.19343	1.00827	1.03141	1.04883
0.266667	1.00614	1.0346	1.00456	1.011	1.01226	1.01547	1.00979	1.01439	1.00472	1.02124	0.00444106	0.0011726	0.004155	0.00448141	0.00550227	0.00377783	0.00216125	0.00215778	0.00272592	0.00650244	0.266667	0.996731	0.990296	0.998534	0.989711	0.997453	1.0001	0.996891	0.999614	1.00114	0.998511	0.00510715	0.00103682	0.00463008	0.00498829	0.00458538	0.00280903	0.00294715	0.0042833	0.00483156	0.00837506		0.266667	1.14566	1.14483	1.14703	1.00884	1.02474	1.04272
0.3	1.01105	1.02602	1.00924	1.01308	1.01926	1.01863	1.01999	1.01959	1.0144	1.02376	0.00456395	0.000983192	0.0042604	0.00468558	0.00541938	0.00357994	0.00232866	0.00218235	0.00278903	0.00657267	0.3	1.00105	0.998507	0.996517	0.998095	1.00237	1.0001	0.996891	0.995751	1.00473	1.00579	0.0050707	0.000983192	0.00483311	0.00463569	0.00462446	0.00282678	0.00268806	0.00443697	0.00492247	0.00817918		0.3	1.11781	1.11582	1.11602	1.01071	1.02056	1.03788
0.333333	1.0135	1.02602	1.01704	1.011	1.01876	1.00756	1.04039	1.01179	1.01225	1.01369	0.00458999	0.00112546	0.00410561	0.00449255	0.00550588	0.00384539	0.0023013	0.00213018	0.00275439	0.00634087	0.333333	0.996731	1.00672	0.998534	0.995999	0.997453	1.00536	0.996891	0.999614	1.00258	1.00352	0.00478989	0.0011143	0.00486597	0.00454401	0.00458538	0.00266983	0.00291302	0.00425049	0.00482189	0.00815908		0.333333	1.0917	1.08958	1.08928	1.00847	1.01353	1.02627
0.366667	1.01056	1.01744	1.01184	1.00473	1.01426	1.00808	1.03019	1.01439	1.00956	1.01419	0.00465747	0.00102062	0.0039677	0.00467204	0.00530336	0.00416541	0.00227105	0.00233152	0.00306295	0.0064229	0.366667	0.996731	0.990296	0.993493	0.993903	0.997453	1.0001	0.988341	0.995751	0.996118	1.00306	0.00482939	0.0012145	0.00468519	0.00466365	0.00432038	0.00270012	0.00263641	0.00414085	0.0049593	0.00806691		0.366667	1.08021	1.08036	1.07573	1.0086	1.01551	1.02831
0.4	1.00319	1.00886	0.999359	1.00473	1.00976	1.00808	0.989392	1.00659	1.00203	1.01117	0.00467408	0.000894427	0.00401132	0.00462904	0.0054412	0.00374469	0.00234044	0.00232616	0.00272378	0.0065971	0.4	0.996731	1.00672	0.996013	0.993903	0.992537	1.0001	0.996891	1.00154	1.00114	1.00124	0.00528611	0.0011583	0.00456319	0.00466365	0.00413025	0.0029412	0.00279386	0.00401767	0.00469723	0.0079991		0.4	1.06094	1.05999	1.06362	1.00153	1.01353	1.02659
0.433333	1.00614	1.00886	0.999359	1.00682	1.00726	1.00545	1.00979	1.00399	1.00203	1.01369	0.00462418	0.00114018	0.0039485	0.00463569	0.00536113	0.00364385	0.00231754	0.0024744	0.00251774	0.00655337	0.433333	0.999128	1.01493	0.998534	0.991807	0.999911	1.00198	0.996891	0.997683	0.997553	1.00352	0.00484919	0.00109545	0.00477469	0.00471749	0.00449266	0.00280696	0.00249913	0.00418509	0.00486525	0.00815908		0.433333	1.05322	1.05176	1.04885	0.999418	1.01546	1.02452
0.466667	1.01056	1.01744	1.00716	1.00891	1.01026	1.00492	0.999592	1.00659	1.00956	1.00866	0.00480125	0.00106849	0.00405533	0.00460811	0.00537379	0.00396215	0.00214538	0.00250819	0.00231984	0.0067424	0.466667	0.999128	0.973873	0.996517	0.989711	0.992537	0.996721	0.988341	0.995751	0.997553	0.994417	0.00509457	0.00124164	0.0046367	0.00461118	0.00438395	0.00264531	0.00263641	0.00429263	0.00473188	0.00804305		0.466667	1.05079	1.04406	1.04527	1.00423	1.00848	1.02012
0.5	1.00565	1.00029	1.00196	1.00682	1.01226	1.00808	1.03019	1.00399	1.01009	1.00866	0.00458897	0.0011583	0.00407009	0.00450662	0.0055745	0.00378453	0.00220854	0.0020887	0.0023715	0.0065284	0.5	1.00105	0.998507	0.998534	0.995999	0.997453	1.0001	1.00544	0.995751	0.999348	0.998966	0.0049226	0.00125167	0.00505546	0.00453299	0.00432038	0.00279118	0.00276839	0.00385832	0.00473135	0.00813413		0.5	1.04384	1.03947	1.03684	1.00671	1.0073	1.01569
0.533333	1.01105	1.02602	1.00404	1.00891	1.00477	1.01019	1.01999	1.00659	1.00956	1.00614	0.00465936	0.000930949	0.00372957	0.00431215	0.00521153	0.00390111	0.00213135	0.00232616	0.00248227	0.00667395	0.533333	1.00392	1.01493	1.00609	0.995999	0.997453	1.0001	1.01399	0.999614	1.00617	1.00306	0.00489775	0.00114018	0.00492571	0.00466133	0.00433194	0.00282678	0.00277591	0.00415772	0.00480944	0.00806691		0.533333	1.0346	1.03366	1.02896	1.004	1.00923	1.01572
0.566667	1.01105	1.02602	1.00404	1.00891	1.00477	1.01019	1.01999	1.00659	1.00956	1.00614	0.00465936	0.000930949	0.00372957	0.00431215	0.00521153	0.00390111	0.00213135	0.00232616	0.00248227	0.00667395	0.566667	0.999128	1.01493	1.00105	0.993903	0.999911	0.999727	0.996891	0.999614	0.997195	1.00533	0.00485743	0.00122474	0.00506518	0.00447098	0.00422185	0.00300716	0.00279386	0.0042833	0.00496847	0.00821381		0.566667	1.03011	1.02567	1.02662	1.00188	1.00673	1.01409
0.6	1.01105	1.00886	1.00872	1.00682	1.00976	1.00492	1.00979	1.00659	1.00418	1.00916	0.00464862	0.00118322	0.00374522	0.00435312	0.00542464	0.00402476	0.00197256	0.00232616	0.00269846	0.00637414	0.6	0.999128	1.00672	0.999038	0.993903	0.997453	1.0001	0.979792	0.999614	0.999348	0.996692	0.00480777	0.00124164	0.0051779	0.00452434	0.00419353	0.00282678	0.00278191	0.00417931	0.00500137	0.00818814		0.6	1.03053	1.02025	1.02262	0.998026	1.00307	1.01128
0.633333	1.00614	1.00886	0.997279	1.00264	1.00027	1.01019	0.999592	1.00139	0.99611	1.00664	0.00464575	0.00114018	0.00384846	0.00444856	0.0052774	0.00393937	0.00240056	0.00257248	0.00278687	0.00641675	0.633333	1.00153	0.998507	0.996517	0.993903	0.997453	0.998224	0.996891	0.993434	0.995759	0.998966	0.00483422	0.00121106	0.00514772	0.00452434	0.00433194	0.0027723	0.00266939	0.00422737	0.00503061	0.00827671		0.633333	1.02644	1.02176	1.02028	1.00458	1.00975	1.01849
0.666667	1.00565	1.00029	1.00924	1.00264	1.00527	1.00545	1.01999	0.998786	1.00418	1.00916	0.00468387	0.00124164	0.0042604	0.00464216	0.00532895	0.00368479	0.00241302	0.00237403	0.0024661	0.00637414	0.666667	0.998649	0.990296	0.996013	1.00019	0.992537	0.996346	0.971242	0.997683	0.997912	0.994417	0.00515108	0.0012145	0.00501225	0.00469198	0.00450544	0.00276839	0.00304806	0.00402927	0.00479823	0.00817011		0.666667	1.0281	1.02123	1.02217	0.999653	1.00396	1.01205
0.7	1.00368	1.00029	0.999879	1.00264	1.00527	1.00756	0.979192	1.00139	1.00149	1.00664	0.00462544	0.00106849	0.00372008	0.00444856	0.00537379	0.00393281	0.00225743	0.00222658	0.00258199	0.00663436	0.7	1.00344	1.00672	1.00559	1.00229	1.00237	1.00386	1.00544	0.995751	1.00114	0.998511	0.00494709	0.00124164	0.00484716	0.00477734	0.00451726	0.00281969	0.00290586	0.00417692	0.0048212	0.00817445		0.7	1.01678	1.01835	1.01829	1.00437	1.00673	1.01645
0.733333	1.00859	0.991707	1.00144	1.00264	1.00227	1.00545	0.999592	0.999306	0.999337	1.00413	0.00446034	0.00108012	0.00385953	0.00466365	0.00519054	0.00364385	0.00223666	0.00241861	0.0024353	0.00656376	0.733333	1.00344	1.01493	1.00861	1.00019	1.00483	1.00161	1.00544	1.00695	0.999706	1.00533	0.00499536	0.001	0.00504886	0.00480569	0.00461418	0.00275221	0.00295703	0.00423828	0.00464055	0.00800916		0.733333	1.02206	1.01796	1.01244	1.00189	1.00198	1.00968
0.766667	1.00368	0.97455	0.998839	1.00473	1.00527	1.00281	1.00163	0.999306	0.998799	1.00413	0.00455134	0.000930949	0.003883	0.00434603	0.00544772	0.00390845	0.00233873	0.00241861	0.00246069	0.00656376	0.766667	0.999128	0.990296	0.996517	0.995999	0.997453	0.996346	1.00544	0.99382	1.00114	1.00124	0.00487798	0.00129422	0.00491315	0.00453299	0.00443234	0.00269518	0.00295703	0.00408187	0.00483156	0.00808985		0.766667	1.01647	1.0096	1.0081	0.999653	1.00673	1.00924
0.8	1.00123	1.01744	1.01184	1.00264	1.00277	1.00808	1.00979	1.01179	1.00418	1.00413	0.00461407	0.000861201	0.00405496	0.00465292	0.00517713	0.00374469	0.00231754	0.00226223	0.00256548	0.00656376	0.8	1.00153	0.998507	0.996517	1.00229	0.999911	0.998224	0.996891	1.00154	1.00473	0.998966	0.00484455	0.00136626	0.00491315	0.00447023	0.00448152	0.00279028	0.00279386	0.0041499	0.00492247	0.00814518		0.8	1.01404	1.01025	1.0024	0.999653	0.997146	1.00764
0.833333	1.00368	1.00029	1.00872	1.00264	1.00077	1.00545	1.00979	1.00919	1.00956	0.996577	0.00456012	0.000970395	0.00374789	0.00459017	0.00538467	0.00384157	0.00202262	0.00223219	0.00244574	0.00644422	0.833333	0.999128	0.998507	0.998534	0.998095	1.00286	0.998224	0.996891	0.997683	1.00114	1.00124	0.00485743	0.00129099	0.0049069	0.00443054	0.00429884	0.00279028	0.00309284	0.00435833	0.00483156	0.00814406		0.833333	1.01288	1.00836	1.0024	0.999418	1.00162	1.00295
0.866667	1.00123	1.00029	1.00196	1.00056	1.00077	1.00334	1.01183	1.00919	1.00956	0.999597	0.00427196	0.00102062	0.00424566	0.00448271	0.0054309	0.00392501	0.00222141	0.00209825	0.00272427	0.00648198	0.866667	0.999128	0.982084	1.00105	0.998095	0.993028	1.0001	0.988341	1.00154	0.997912	1.00124	0.00477647	0.00112546	0.00488835	0.00492236	0.00455485	0.00291044	0.00288282	0.00425461	0.00466294	0.00822227		0.866667	1.00681	1.00189	1.00029	1.00211	1.00703	1.01172
0.9	0.993862	1.00029	0.996239	1.00056	0.995268	1.00018	1.00163	0.994104	0.99611	1.00413	0.00427956	0.00102062	0.00368492	0.00457981	0.00498775	0.00393417	0.00206632	0.00219157	0.00262425	0.00656376	0.9	0.999128	1.00672	0.996013	1.00438	1.00728	0.999727	0.988341	1.00154	1.00114	1.00124	0.00509457	0.00124164	0.00454342	0.00477856	0.00423545	0.00299048	0.00278041	0.00439109	0.00458083	0.00808985		0.9	1.00274	1.00269	1.00053	1.00423	1.00453	1.00484
0.933333	1.00123	1.02602	0.999359	1.00473	1.00227	1.00756	0.981232	1.00399	0.999337	1.00664	0.00452876	0.00112546	0.00363905	0.00432296	0.00519054	0.00380618	0.00229558	0.00222321	0.00268154	0.00650036	0.933333	0.994334	0.990296	1.00156	0.995999	0.997453	1.00048	0.988341	0.999614	0.999706	0.996237	0.0047911	0.0012145	0.00486679	0.00462904	0.00458538	0.00255689	0.00276237	0.00436425	0.00488822	0.008228		0.933333	1.00002	1.00012	0.997952	0.996942	0.999697	1
0.966667	1.00123	1.02602	0.994679	1.00264	1.00027	1.00545	0.991432	1.00919	1.00149	1.00664	0.00446202	0.0010328	0.00372635	0.00444856	0.00541396	0.00384157	0.00204646	0.00237964	0.00265832	0.00646179	0.966667	0.998649	1.00672	0.998534	1.00019	0.994995	0.999727	0.988341	0.997296	0.994324	0.996237	0.00504516	0.00120069	0.00493535	0.00480569	0.00442613	0.00308594	0.00285143	0.00446034	0.00479475	0.00810185		0.966667	1	0.997435	1.00051	0.997292	0.995522	1.0028
1	1.00123	1.00029	0.996759	1.00056	1.00027	1.00334	1.00163	1.00659	0.999337	1.00413	0.00435312	0.000970395	0.00393179	0.00466419	0.00561026	0.00381126	0.00241861	0.00198771	0.00268154	0.00662322	1	0.998649	0.990296	1.00105	0.998095	0.999911	0.998224	1.01399	0.997296	0.997553	0.998511	0.00504516	0.00129422	0.00461042	0.00502092	0.00422185	0.00292672	0.00259339	0.00425801	0.00484465	0.00798634		1	1	1	1	1	1	1
1.03333	1.00368	1.01744	1.00456	1.00056	1.00776	0.998067	1.00163	0.994625	0.997185	1.00111	0.00447601	0.0011583	0.00422185	0.00440621	0.00551144	0.00367954	0.00218396	0.00196027	0.00263135	0.00669291	1.03333	1.00344	1.01493	0.996013	1.00438	0.999911	1.00348	1.02254	1.00695	1.0015	1.00124	0.00494709	0.00122474	0.00475212	0.00486977	0.00448152	0.00278382	0.00295138	0.00460467	0.00488566	0.00801035		1.03333	1.2186	1.20363	1.22688	1.16517	1.16089	1.14478
1.06667	1.00123	0.983128	0.999359	0.996381	0.997767	0.995431	0.999592	0.994625	0.996647	0.999094	0.00432778	0.0012145	0.00393582	0.00432373	0.00529931	0.00391033	0.00200067	0.00196027	0.00252699	0.00639919	1.06667	0.996731	0.982084	0.993493	0.995999	0.993028	1.00161	0.979792	1.00154	0.999348	0.994417	0.00506784	0.0010328	0.0046012	0.00486703	0.00429961	0.00290769	0.00263799	0.00454331	0.0048338	0.00797061		1.06667	2.9407	3.03823	3.07055	1.52273	1.53372	1.64846
1.1	1.00123	0.991707	1.00456	0.998469	1.00277	1.00018	1.00979	0.998786	0.999337	1.00413	0.00428365	0.00132916	0.00398296	0.00426884	0.00529931	0.00359412	0.00216125	0.00191729	0.00260973	0.00651022	1.1	0.994334	0.998507	0.993997	0.995999	0.992537	0.998224	0.971242	1.00116	0.996118	1.00124	0.00501943	0.00121106	0.00439439	0.00462904	0.00438395	0.00294375	0.00257889	0.00432759	0.00467276	0.00816735		1.1	2.92629	3.01574	3.04276	1.53029	1.56784	1.74205
1.13333	0.998772	0.983128	1.00664	1.00056	0.995268	0.994903	0.999592	0.996185	0.994496	0.996577	0.00463336	0.00108397	0.00406481	0.00448271	0.00523619	0.00386665	0.00230275	0.00226223	0.0025467	0.00672815	1.13333	1.00153	0.998507	0.996517	1.00019	0.994995	0.997848	0.988341	1.00116	0.994324	1.00124	0.00488361	0.00108012	0.00431961	0.00480569	0.00411469	0.00319291	0.00257889	0.00456815	0.00469145	0.00798534		1.13333	2.83873	2.91479	2.93802	1.50261	1.57452	1.67952
1.16667	1.00368	1.00029	1.00456	1.00056	0.999767	1.00281	1.00979	0.997226	1.00687	0.999597	0.00450718	0.00124164	0.00381051	0.00451605	0.00517558	0.00394512	0.00209547	0.00225189	0.00263818	0.00637464	1.16667	1.00153	0.998507	1.00357	0.998095	0.997453	1.00161	0.988341	1.00116	0.997553	1.00761	0.00490405	0.0010328	0.00476631	0.0046249	0.00418159	0.00297232	0.00288282	0.00423604	0.00473188	0.00807104		1.16667	2.72751	2.80068	2.82224	1.45689	1.5844	1.59894
1.2	0.996317	0.991707	0.994159	0.994293	0.992768	1.0007	0.999592	0.999306	1.00149	0.999094	0.00444406	0.00108012	0.00387952	0.00465722	0.00508488	0.00382501	0.00214538	0.0023769	0.00272886	0.00639919	1.2	1.00344	1.01493	0.998534	1.00438	0.997453	1.00198	1.00544	1.00154	0.999348	0.998511	0.00494709	0.00109545	0.00486802	0.00489026	0.00442105	0.00278909	0.00276839	0.00406469	0.00473135	0.0079058		1.2	2.59995	2.67206	2.69328	1.42833	1.59115	1.5276
1.23333	1.00368	1.00886	1.00456	1.00264	1.00477	1.00808	0.999592	1.00659	0.998799	1.00664	0.00458199	0.00118322	0.00375766	0.00447098	0.00508724	0.00378453	0.00223666	0.00254774	0.00281336	0.00645559	1.23333	0.996731	0.998507	0.996013	1.00438	0.992537	0.998224	0.988341	0.999614	0.997553	0.998966	0.0050777	0.00121106	0.00493383	0.00466419	0.00438395	0.00279028	0.00267407	0.0041336	0.00486525	0.0078641		1.23333	2.44707	2.53946	2.53859	1.37608	1.5866	1.44675
1.26667	1.00123	1.00886	1.00196	1.00473	1.00277	0.992794	0.991432	1.00399	0.99611	0.999094	0.00452876	0.000894427	0.00392501	0.00467204	0.00529931	0.0038165	0.00233838	0.00272078	0.0028717	0.00658101	1.26667	1.00105	1.00672	0.991477	1.00229	0.995486	0.994467	0.979792	0.99382	0.996118	0.994417	0.00489203	0.0011143	0.00498254	0.00487883	0.00460597	0.00286455	0.00298647	0.00416433	0.00478693	0.00817011		1.26667	2.31966	2.44655	2.40998	1.35841	1.59401	1.39533
1.3	1.00123	0.983128	1.00144	0.998469	1.00776	0.998067	1.01999	1.00659	1.00687	1.00111	0.00452876	0.000758288	0.00400899	0.00461118	0.00543838	0.00386251	0.00232866	0.00226075	0.00248596	0.00669291	1.3	0.994334	0.990296	0.993997	1.00019	0.990079	1.0001	0.988341	1.00348	0.996118	1.00306	0.00497138	0.00103682	0.00466376	0.00480569	0.00449563	0.00277321	0.00263641	0.00403237	0.00479736	0.00822283		1.3	2.21349	2.3944	2.2896	1.33598	1.59568	1.35669
1.33333	1.00614	1.00886	1.00196	1.00264	1.00527	1.00018	0.999592	1.00399	0.998799	1.00413	0.00439579	0.000948683	0.00418875	0.00425789	0.00544772	0.00397211	0.00229841	0.00235429	0.0028801	0.00656376	1.33333	0.98954	0.998507	0.996517	0.998095	0.990079	1.0001	0.988341	0.999614	0.994324	1.00079	0.00468273	0.00121106	0.00501189	0.00453979	0.00461418	0.00299177	0.00293439	0.00401331	0.00469145	0.00847152		1.33333	2.14119	2.3888	2.20847	1.31006	1.5959	1.31845
1.36667	1.00123	1.00886	0.994159	0.996381	0.997767	1.0007	0.989392	0.999306	1.00418	0.999597	0.00460322	0.00118322	0.00396367	0.00443561	0.00513056	0.00382501	0.00227984	0.00213768	0.00293967	0.00630524	1.36667	0.98954	0.982084	0.978875	0.995999	0.990079	0.996346	0.962692	0.989958	0.988941	0.992143	0.00493842	0.00121106	0.00484878	0.00462904	0.0040952	0.00276839	0.0026126	0.00420733	0.00488822	0.00797364		1.36667	2.1062	2.43039	2.13938	1.29478	1.58931	1.28224
1.4	0.996317	0.983128	1.00196	0.998469	1.00027	0.992794	0.989392	0.999306	0.997185	1.00161	0.00453097	0.00144049	0.00416721	0.00420036	0.00532269	0.00380338	0.00221307	0.00181925	0.00255812	0.00630513	1.4	0.987143	0.965661	0.981396	0.993903	0.987621	0.992589	0.954143	0.989958	0.990736	0.992143	0.00483422	0.00109545	0.00468818	0.00463138	0.00430415	0.00276598	0.00264273	0.00435909	0.00490608	0.00810179		1.4	2.0471	2.47145	2.0523	1.28409	1.59348	1.25397
1.43333	0.998772	1.00886	0.996759	1.00056	0.999767	1.00281	0.989392	1.00191	0.996647	0.999094	0.00472525	0.001	0.0037814	0.00427021	0.00500267	0.00374112	0.00197931	0.00225122	0.00252699	0.0065886	1.43333	0.98954	0.982084	0.986436	0.995999	0.987621	0.996346	0.962692	0.99382	0.996118	0.989868	0.00486909	0.00116905	0.00482552	0.00462904	0.00430415	0.003004	0.00277591	0.00441607	0.00467276	0.00795303		1.43333	1.97384	2.50883	1.96034	1.27984	1.59379	1.22549
1.46667	1.00368	0.991707	0.996759	1.00056	0.995768	0.99754	1.00163	0.991503	0.999337	0.994061	0.00447378	0.00108012	0.0037814	0.00427021	0.00526194	0.00351037	0.00199741	0.00196333	0.00260973	0.00641948	1.46667	0.996731	0.998507	0.996517	1.00648	0.994995	1.0001	0.988341	0.999228	0.999348	1.00079	0.00491152	0.00129099	0.00455181	0.0049588	0.00418696	0.00266658	0.00276237	0.00434576	0.00507875	0.00811213		1.46667	1.87405	2.50796	1.84987	1.27713	1.59818	1.20969
1.5	1.00123	1.00029	0.994679	1.00264	0.999767	0.995431	0.999592	0.994104	0.998799	0.992048	0.00465722	0.000861201	0.00369941	0.00449329	0.00521408	0.00391033	0.00232006	0.00265763	0.00301579	0.00661143	1.5	0.991937	0.973873	0.991477	0.998095	0.988112	0.994467	0.988341	1.00154	0.99253	0.992143	0.0048918	0.00106849	0.00514642	0.00481141	0.00463033	0.00279386	0.00293439	0.00426634	0.00490184	0.00810179		1.5	1.79285	2.49772	1.75393	1.2616	1.59129	1.18862
1.53333	1.00123	1.00029	1.00664	0.996381	1.00227	1.00334	1.03019	1.00451	1.00472	1.00161	0.00453979	0.00139344	0.00413554	0.00430054	0.00511289	0.00393772	0.00214422	0.00218396	0.00279476	0.0064292	1.53333	0.994334	0.998507	0.998534	1.00019	0.990079	0.996721	0.979792	1.00348	0.99253	0.996692	0.00497138	0.00108012	0.00482677	0.00471324	0.00420127	0.00287709	0.00291873	0.00415211	0.00490184	0.008117		1.53333	1.71262	2.46723	1.65536	1.26137	1.59553	1.17045
1.56667	0.993862	1.00029	0.997279	0.996381	1.00227	1.00334	1.00979	1.00139	0.998799	0.999597	0.00446034	0.00102062	0.00384846	0.00451161	0.00519054	0.00389944	0.00197256	0.00222658	0.00278119	0.00638248	1.56667	0.987143	0.982084	0.991477	0.998095	0.99057	0.994467	0.979792	0.997683	0.99253	1.00124	0.00486515	0.0010328	0.00492399	0.00472966	0.00426634	0.00295054	0.00274572	0.00404166	0.00512718	0.00808985		1.56667	1.63922	2.42644	1.58601	1.25021	1.59379	1.15025
1.6	0.993862	0.991707	0.992079	0.998469	0.990769	0.997012	0.991432	1.00191	0.993958	0.996577	0.0045271	0.0010328	0.00395019	0.0042241	0.00530044	0.00386441	0.00216518	0.00227332	0.00292643	0.00680059	1.6	0.999128	0.973873	0.993997	1.00019	0.994995	0.994091	0.988341	0.99382	0.994324	0.992143	0.00484919	0.00120069	0.00484878	0.00450052	0.00439211	0.00307376	0.00276237	0.00427103	0.00492643	0.0081804		1.6	1.57096	2.36185	1.5052	1.25058	1.6	1.13494
1.63333	0.996317	1.00029	0.994679	0.996381	1.00227	0.995431	0.971032	0.996705	0.99342	1.00413	0.00444406	0.0011583	0.00366137	0.00451161	0.00519054	0.00407071	0.00213417	0.0025129	0.00270586	0.00656376	1.63333	0.996731	0.998507	0.993997	1.00019	1.00237	0.994467	0.988341	0.999614	0.994324	1.00124	0.00475847	0.00121106	0.00480944	0.00480569	0.00453935	0.00286455	0.00293439	0.00425049	0.00511172	0.00801035		1.63333	1.51001	2.31079	1.44542	1.24787	1.59151	1.11734
1.66667	1.00614	1.00029	1.00872	1.00264	1.00227	0.999649	1.00163	1.00191	1.00687	0.999094	0.00453905	0.00106849	0.00377183	0.00459017	0.00523657	0.00395373	0.00181925	0.00220635	0.00258457	0.00658101	1.66667	0.994334	0.965661	0.991477	1.00019	0.988112	0.994843	0.971242	0.999614	0.995759	0.990323	0.00505912	0.00114018	0.00468889	0.00484713	0.00411339	0.00260051	0.00276237	0.00425049	0.00488457	0.00813841		1.66667	1.4465	2.25066	1.38631	1.24406	1.59379	1.11046
1.7	0.996317	1.00886	0.996759	1.00056	0.998267	0.99754	0.999592	0.996705	0.999337	0.996577	0.00464862	0.00126491	0.00394702	0.00448271	0.00536187	0.0038318	0.00223666	0.00208678	0.00268154	0.00655042	1.7	0.982348	0.982084	0.983412	0.998514	0.993028	0.9986	0.988341	0.997683	0.99253	0.998511	0.00475847	0.00125167	0.00491667	0.00506083	0.0044572	0.00268626	0.00269271	0.00391855	0.00469766	0.00837506		1.7	1.39912	2.20366	1.3368	1.23712	1.59577	1.09761
1.73333	1.00368	1.00029	1.00924	1.00264	1.00277	1.00018	1.00979	0.998786	1.00149	1.00161	0.0044311	0.000970395	0.00421509	0.00466365	0.00539098	0.00376798	0.00179193	0.00191729	0.00262425	0.00653565	1.73333	1.00105	0.990296	1.00307	1.00648	0.999911	0.9986	1.00544	1.00309	0.997912	1.00079	0.00482203	0.00129422	0.00485043	0.00484868	0.00462212	0.00274153	0.00253061	0.00413348	0.0047878	0.00804032		1.73333	1.36186	2.15327	1.30146	1.2302	1.59379	1.08836
1.76667	0.993862	0.983128	0.994159	0.996381	0.995268	0.99754	0.971032	0.991503	0.993958	0.991544	0.00431447	0.00108397	0.00387952	0.00441301	0.00503564	0.0038318	0.00199366	0.00230969	0.00256982	0.00646179	1.76667	0.996731	0.990296	0.998534	1.00019	0.995486	0.9986	1.00544	1.00348	0.995759	0.998511	0.00477944	0.00129422	0.00492724	0.00469198	0.00460597	0.00257604	0.00282206	0.00415211	0.00499069	0.00818545		1.76667	1.32227	2.10589	1.26054	1.23078	1.59209	1.07501
1.8	0.998772	1.01744	1.00196	1.00264	0.997267	1.00281	1.01183	0.999306	1.00418	0.999094	0.0042577	0.00102062	0.00426915	0.00444856	0.00506508	0.00375446	0.00201362	0.00239785	0.0028181	0.00669251	1.8	0.991937	0.982084	0.988957	0.995999	0.990079	0.996346	0.979792	1.00154	0.988941	0.998966	0.00496081	0.00112546	0.0048953	0.00475479	0.00420127	0.00298731	0.00291873	0.00439109	0.00489844	0.00833571		1.8	1.29561	2.06591	1.22613	1.23099	1.59187	1.06813
1.83333	0.998772	1.00886	0.996759	1.00682	0.997267	1.00228	0.999592	0.996705	0.99611	1.00161	0.00442583	0.00114018	0.00401734	0.00447545	0.00497745	0.0038902	0.00212195	0.00249292	0.00303754	0.00654329	1.83333	0.987143	0.949239	0.983916	0.994322	0.987621	0.992589	0.962692	0.99382	0.985353	0.996692	0.00484455	0.00112546	0.00488576	0.00488044	0.00461364	0.0028019	0.0027066	0.0043407	0.00488822	0.00832981		1.83333	1.27483	2.02867	1.20127	1.22654	1.59187	1.06165
1.86667	0.996317	1.00029	1.00456	1.00056	0.997767	1.00281	0.991432	1.00399	1.00203	1.00211	0.00444406	0.000917424	0.00400799	0.00450496	0.00513056	0.00412602	0.00204646	0.00235429	0.00268682	0.00659376	1.86667	0.996252	0.982084	0.996517	1.00229	0.990079	0.996346	0.988341	1.00348	0.988941	0.996692	0.00499987	0.0010328	0.00479364	0.00491965	0.00445092	0.00269518	0.00283384	0.00439318	0.00489844	0.00818814		1.86667	1.26019	1.99965	1.18977	1.22217	1.58786	1.05521
1.9	0.998772	1.00029	0.998839	0.998469	0.995768	1.00281	0.989392	1.00399	1.00203	0.997081	0.00454621	0.00102062	0.00368967	0.0042922	0.00521613	0.00394512	0.00197931	0.00233295	0.00265311	0.00660134	1.9	0.987143	0.982084	0.988957	0.998095	0.982705	0.992964	0.962692	1.00116	0.987147	0.997147	0.00483422	0.00129099	0.00513069	0.00479058	0.00428552	0.00270019	0.00286455	0.00415259	0.00498829	0.00809436		1.9	1.23917	1.96749	1.17164	1.22287	1.58959	1.05113
1.93333	1.00123	0.991707	0.998839	1.00056	1.00527	1.00598	1.03019	0.998786	1.00956	1.00161	0.00457052	0.00121106	0.00368967	0.00448271	0.00536635	0.00372881	0.00197425	0.00211092	0.00267239	0.00661019	1.93333	0.999128	0.990296	0.996013	1.00438	0.994995	0.996346	0.979792	1.00309	0.99253	1.00079	0.00487798	0.00140535	0.00509143	0.00485949	0.00418696	0.0028886	0.00259981	0.00437558	0.00492219	0.00817231		1.93333	1.22572	1.94078	1.15378	1.21581	1.58733	1.03749
1.96667	0.998772	1.00029	0.994159	0.996381	0.995268	1.00598	1.00979	0.994104	0.998799	0.997081	0.0044596	0.0011583	0.00399132	0.00431215	0.00523619	0.00403286	0.00216125	0.00240479	0.00298245	0.00663157	1.96667	0.993855	0.982084	0.999038	1.00438	0.992537	0.998224	1.00544	0.998841	0.994324	0.996237	0.00493021	0.00129099	0.00476347	0.00485949	0.00439534	0.00257015	0.00292301	0.00440545	0.00488566	0.00810185		1.96667	1.21033	1.91282	1.14828	1.21602	1.58786	1.03265
2	0.998772	0.983128	0.994159	0.99471	0.995268	0.990158	1.00979	0.991503	0.993958	0.994564	0.00447079	0.0012145	0.00399132	0.00424075	0.00515147	0.00383458	0.00216125	0.00239054	0.00286077	0.00656983	2	3.35839	2.27784	3.31568	3.20556	3.22144	2.19857	1.64325	2.24527	2.05467	3.10608	0.0186165	0.00410873	0.016037	0.0120995	0.0110006	0.00979503	0.00767005	0.0111369	0.00956717	0.0220203		2	1.20018	1.88825	1.14639	1.20887	1.59129	1.03265
2.03333	0.998772	1.02602	1.00196	0.996381	0.995268	0.998067	0.989392	0.996705	1.00418	0.998591	0.00457908	0.000930949	0.00373385	0.00436974	0.00523619	0.00401236	0.00197931	0.00230969	0.00273161	0.00683862	2.03333	0.994334	0.982084	0.991477	1.00019	0.985654	0.998224	0.988341	0.997296	0.99253	0.994417	0.00473864	0.0010328	0.00497249	0.00479528	0.00422867	0.0027723	0.00281614	0.00421315	0.00501079	0.00804305		2.03333	1.20862	1.87204	1.14503	1.20908	1.58838	1.02653
2.06667	0.996317	1.00029	1.00144	0.996381	0.997767	0.998067	0.981232	0.996705	0.990731	1.00161	0.00441018	0.000970395	0.00367859	0.0044581	0.00517713	0.00384955	0.00199741	0.00235259	0.0028	0.00661019	2.06667	0.994334	0.982084	0.991477	1.00019	0.985654	0.998224	0.988341	0.997296	0.99253	0.994417	0.00473864	0.0010328	0.00497249	0.00479528	0.00422867	0.0027723	0.00281614	0.00421315	0.00501079	0.00804305		2.06667	1.19523	1.84786	1.1469	1.20485	1.5899	1.02352
2.1	0.998772	1.00029	0.999879	0.996381	1.00027	0.992794	0.991432	0.991503	0.993958	1.00161	0.00472737	0.0011583	0.00390115	0.00461895	0.00536945	0.0039301	0.00216518	0.00255238	0.00273569	0.00671377	2.1	3.29271	2.33532	3.25217	3.12926	3.14918	1.60798	1.56117	1.69873	1.51642	3.01464	0.0180436	0.00380263	0.0155225	0.0118742	0.0110199	0.00883304	0.00701296	0.0130037	0.0114122	0.0209584		2.1	1.20398	1.83358	1.1527	1.20734	1.59407	1.02396
2.13333	0.998772	0.983128	0.996759	1.00056	0.995768	1.0007	0.991432	1.00139	0.998799	0.994564	0.00451531	0.0012145	0.00394449	0.00448271	0.00551797	0.00382501	0.00216518	0.00241613	0.00263344	0.00674705	2.13333	3.31381	2.35996	3.27434	3.16406	3.15655	1.67185	1.59366	1.78177	1.60219	3.05058	0.0179594	0.00391344	0.0154202	0.0116245	0.0110568	0.00887889	0.00736333	0.0146013	0.0128651	0.0210958		2.13333	1.20912	1.81227	1.16248	1.20711	1.58786	1.01944
2.16667	0.993862	1.00886	0.991559	0.996381	0.995768	1.00018	0.981232	0.990983	0.994496	1.00161	0.00443787	0.00104881	0.00394533	0.00460811	0.00538219	0.00376798	0.00222927	0.00210499	0.00247096	0.00666923	2.16667	3.30662	2.34354	3.27686	3.15819	3.15901	1.71843	1.65009	1.83662	1.66211	3.05967	0.0178055	0.00385508	0.0152941	0.0112793	0.01054	0.00823837	0.00758826	0.0149092	0.0131542	0.0212035		2.16667	1.21186	1.79888	1.16917	1.20252	1.58536	1.01096
2.2	2.82642	2.01087	2.82441	2.7532	2.64938	2.21019	1.57079	2.30293	2.05622	2.37165	0.0153423	0.00261738	0.0112791	0.0101563	0.0102215	0.0119296	0.00586026	0.00698553	0.00896157	0.0147245	2.2	3.2999	2.35175	3.25922	3.14813	3.13984	1.7421	1.66718	1.87292	1.69369	3.05967	0.0176716	0.00379034	0.0151381	0.0116594	0.0107656	0.0084234	0.0075442	0.0154595	0.0133343	0.0212431		2.2	1.21669	1.7863	1.18183	1.19581	1.58566	1.00417
2.23333	0.996317	1.00029	0.999359	0.996381	1.00027	1.00281	1.00979	0.989423	0.996647	0.999597	0.00464862	0.0011583	0.00384846	0.00442433	0.0052774	0.00374112	0.00218426	0.00210143	0.00252699	0.00655713	2.23333	3.28792	2.32711	3.2441	3.13429	3.13984	1.76239	1.68428	1.90305	1.70804	3.05513	0.0175113	0.0036279	0.0150566	0.0112195	0.0107656	0.0082298	0.00767474	0.0159006	0.0137994	0.0213147		2.23333	1.22595	1.78005	1.19834	1.18924	1.58786	1.00729
2.26667	0.996317	1.00029	0.999359	0.996381	1.00027	1.00281	1.00979	0.989423	0.996647	0.999597	0.00464862	0.0011583	0.00384846	0.00442433	0.0052774	0.00374112	0.00218426	0.00210143	0.00252699	0.00655713	2.26667	3.26922	2.32711	3.23654	3.12381	3.12804	1.77291	1.69283	1.92545	1.71342	3.05967	0.0171618	0.00386286	0.0151742	0.0111371	0.0106035	0.00831162	0.00767463	0.0161952	0.0141823	0.0213534		2.26667	1.23799	1.75874	1.21266	1.18478	1.58003	0.995687
2.3	1.43187	1.25422	1.39401	1.48371	1.36918	1.06977	1.07915	1.07161	1.07302	1.08617	0.00727324	0.0013848	0.00605489	0.00603636	0.0064096	0.00357906	0.00251906	0.0020255	0.00297506	0.00691713	2.3	3.25484	2.3189	3.22192	3.11124	3.11329	1.76539	1.66889	1.94399	1.70481	3.05285	0.0171618	0.00358143	0.0148554	0.0113338	0.0104496	0.00830961	0.0076821	0.0164225	0.0148655	0.0214631		2.3	1.24621	1.7543	1.2309	1.18726	1.5852	1.00213
2.33333	2.22146	1.70718	2.12559	2.23163	2.09751	1.4768	1.31171	1.50962	1.41349	1.53211	0.01237	0.00186485	0.00884685	0.00945847	0.0122826	0.00674075	0.00338314	0.00319103	0.00419571	0.00959535	2.33333	3.24765	2.29427	3.20478	3.09489	3.10838	1.75675	1.68257	1.95751	1.70122	3.04603	0.0173018	0.00359189	0.0151203	0.0114586	0.0104796	0.00807011	0.00762784	0.0163188	0.0150027	0.021539		2.33333	1.25691	1.74195	1.24304	1.18303	1.58536	1.00286
2.36667	2.15959	1.72434	2.05435	2.17943	2.24248	1.57381	1.33211	1.63707	1.4861	1.68512	0.0114806	0.00161586	0.00935601	0.0087408	0.0111218	0.00784799	0.003806	0.00385266	0.00463972	0.0103597	2.36667	3.23326	2.32711	3.1947	3.09657	3.09609	1.75337	1.64154	1.97451	1.68185	3.0392	0.017398	0.00392704	0.0151017	0.0112542	0.0105189	0.0080854	0.00755778	0.0169646	0.0157322	0.0211684		2.36667	1.27028	1.73633	1.26968	1.18501	1.58316	0.993616
2.4	2.15222	1.74149	2.05175	2.16356	2.23048	1.63866	1.35047	1.70834	1.53181	1.76163	0.0113135	0.00177135	0.00973893	0.00865881	0.0114061	0.00873979	0.00383806	0.00441528	0.00528003	0.0107506	2.4	3.22607	2.30248	3.18714	3.08651	3.08724	1.74285	1.6176	1.9861	1.66247	3.03738	0.0170958	0.00380351	0.0149792	0.0112901	0.0104322	0.00819425	0.00745618	0.0170797	0.0158879	0.0213509		2.4	1.28194	1.72699	1.27636	1.18092	1.58316	0.991253
2.43333	2.10115	1.75007	2.02836	2.13516	2.19049	1.68084	1.37087	1.76192	1.5657	1.79082	0.010875	0.00170763	0.00970678	0.00878167	0.011442	0.00937394	0.0038476	0.00497624	0.00561192	0.0113361	2.43333	3.21025	2.31069	3.17756	3.07603	3.07937	1.71843	1.61076	1.99189	1.64417	3.03056	0.0174302	0.00373564	0.0149461	0.0113201	0.0103051	0.00800691	0.00769103	0.0166238	0.0166447	0.0214193		2.43333	1.3033	1.72332	1.30297	1.17688	1.58061	0.991253
2.46667	2.02161	1.74321	1.96284	2.08171	2.1395	1.68559	1.36067	1.79521	1.56839	1.78579	0.0109602	0.00190962	0.00872363	0.00860707	0.0118152	0.009525	0.0038374	0.00484579	0.00545637	0.0113567	2.46667	3.20785	2.3189	3.18462	3.06764	3.0774	1.70153	1.63641	1.99961	1.6212	3.02601	0.0170666	0.00365057	0.0149839	0.0113442	0.0101789	0.00819547	0.00770889	0.0172753	0.0168109	0.0210444		2.46667	1.30496	1.70697	1.30707	1.17477	1.58096	0.989214
2.5	1.94648	1.74321	1.89629	2.01823	2.09751	1.68981	1.36067	1.81342	1.56839	1.77371	0.0100283	0.0015384	0.00844569	0.00864864	0.0119378	0.00981782	0.003694	0.00525167	0.00581309	0.0113175	2.5	3.19874	2.30248	3.17504	3.06177	3.06757	1.67936	1.62615	2.01699	1.60075	3.03056	0.0171701	0.00350809	0.0148291	0.0113725	0.0102266	0.00775293	0.00768394	0.0174075	0.0173693	0.0215696		2.5	1.31918	1.7024	1.32678	1.1729	1.58316	0.984811
2.53333	1.82912	1.666	1.84013	1.92887	1.99503	1.67188	1.34027	1.85452	1.53397	1.67808	0.00966238	0.00144971	0.00826593	0.00816	0.0127396	0.0103053	0.00369581	0.00535403	0.00570357	0.0114462	2.53333	3.19395	2.30248	3.17202	3.05339	3.05823	1.65156	1.60221	2.01699	1.57599	3.01691	0.0171621	0.00375056	0.0150019	0.0112209	0.0105228	0.00797287	0.00774427	0.0172036	0.0176606	0.0213801		2.53333	1.3275	1.6951	1.34145	1.17498	1.58061	0.982772
2.56667	1.80457	1.63168	1.84533	1.91008	1.96804	1.66397	1.31987	1.86648	1.50869	1.62523	0.00958723	0.0015346	0.00830054	0.00803185	0.0129135	0.0102822	0.00338019	0.00538405	0.00507967	0.0112938	2.56667	3.19635	2.30248	3.17	3.05129	3.06266	1.63014	1.61931	2.02665	1.55482	3.01737	0.0172021	0.00386868	0.014773	0.011015	0.0103976	0.00796879	0.0075785	0.0169709	0.0183649	0.0213036		2.56667	1.33898	1.68724	1.35728	1.17229	1.58316	0.982009
2.6	1.7643	1.58879	1.83493	1.86247	1.95054	1.64605	1.32191	1.86908	1.49255	1.58899	0.00922722	0.0015384	0.00881281	0.00778939	0.0130951	0.0105778	0.00343278	0.00568064	0.00507967	0.011209	2.6	3.17957	2.30248	3.16799	3.04291	3.05627	1.60422	1.60392	2.03167	1.53185	3.01509	0.0169811	0.00347946	0.0148214	0.0113239	0.0102905	0.00801815	0.00761542	0.0175154	0.0188213	0.0211904		2.6	1.34872	1.68142	1.37216	1.17228	1.5852	0.984811
2.63333	1.71863	1.55448	1.81517	1.81779	1.93055	1.6413	1.30151	1.87845	1.4791	1.56684	0.00854041	0.00146287	0.00916306	0.00776524	0.0133657	0.0105795	0.00351435	0.00542491	0.00495325	0.0109203	2.63333	3.18005	2.28606	3.16244	3.03662	3.04152	1.58393	1.57827	2.04056	1.50745	3.01282	0.0168972	0.00340881	0.015279	0.0114077	0.0103235	0.00823982	0.00798058	0.0176184	0.0190674	0.0213399		2.63333	1.36522	1.67954	1.38238	1.17077	1.58061	0.988482
2.66667	1.70734	1.53045	1.81205	1.80359	1.92555	1.63392	1.29131	1.87428	1.47373	1.55728	0.00861504	0.00116905	0.00877665	0.00778034	0.013352	0.010502	0.00347261	0.0055788	0.00524925	0.0109932	2.66667	3.16614	2.26142	3.15791	3.03075	3.03169	1.55576	1.56972	2.03747	1.48628	3.00372	0.0171875	0.0035602	0.0149573	0.0111084	0.0100843	0.00781727	0.00769207	0.0177549	0.0199417	0.0211145		2.66667	1.37369	1.66659	1.39471	1.17017	1.5874	0.982448
2.7	1.69261	1.54761	1.80529	1.79566	1.91805	1.63603	1.30151	1.88157	1.48179	1.54973	0.00859878	0.00132916	0.00863566	0.00769874	0.0134496	0.010584	0.00351435	0.00550179	0.0050606	0.011201	2.7	3.15416	2.27784	3.15035	3.02447	3.0248	1.53584	1.55262	2.04287	1.46475	2.99462	0.0170153	0.00340612	0.014782	0.0112148	0.0100243	0.00840896	0.00779324	0.0178053	0.0202344	0.0211137		2.7	1.37943	1.66318	1.40474	1.16593	1.58118	0.982448
2.73333	1.69261	1.54761	1.80529	1.79566	1.91805	1.63603	1.30151	1.88157	1.48179	1.54973	0.00859878	0.00132916	0.00863566	0.00769874	0.0134496	0.010584	0.00351435	0.00550179	0.0050606	0.011201	2.73333	3.15895	2.27784	3.14783	3.02488	3.02726	1.51781	1.55262	2.04635	1.44573	2.99917	0.0170765	0.00330479	0.0149794	0.0115929	0.00991759	0.00844717	0.00786223	0.0177891	0.0208688	0.0213033		2.73333	1.38559	1.65736	1.4024	1.15777	1.57443	0.975244
2.76667	1.60962	1.47898	1.75382	1.71715	1.87106	1.61283	1.26071	1.87897	1.44468	1.51248	0.00819333	0.00136626	0.00874927	0.00750831	0.0134075	0.0107804	0.00313433	0.00566286	0.00485208	0.0105768	2.76667	3.15656	2.29427	3.14783	3.0165	3.01989	1.4979	1.56117	2.05021	1.42815	3.00145	0.0171012	0.00346723	0.0146479	0.0111712	0.00978231	0.00834644	0.00768958	0.0175937	0.0209926	0.0211489		2.76667	1.38957	1.65037	1.41585	1.16346	1.58091	0.982804
2.8	1.58311	1.47898	1.74342	1.69752	1.86207	1.6181	1.28111	1.87897	1.45275	1.50493	0.00782014	0.00121106	0.00904376	0.00732987	0.0136203	0.0104082	0.00345697	0.00524862	0.00478849	0.0107933	2.8	3.14265	2.26142	3.13522	3.00854	3.01251	1.47348	1.54407	2.04867	1.40375	2.9878	0.0169926	0.0035602	0.0146447	0.0112564	0.00951938	0.00834594	0.00779506	0.0178656	0.0214826	0.0211143		2.8	1.40138	1.64645	1.41841	1.15777	1.58061	0.980001
2.83333	1.58114	1.46354	1.73302	1.68291	1.85757	1.60492	1.29131	1.87689	1.45006	1.49738	0.00769874	0.00145659	0.00885455	0.00745377	0.0131783	0.0103895	0.00320921	0.00529667	0.00484094	0.0103899	2.83333	3.14265	2.26963	3.14026	3.00854	3.01006	1.45845	1.54407	2.06373	1.39478	2.99462	0.0169926	0.00380614	0.0145026	0.0112564	0.00953347	0.00847632	0.00761072	0.018028	0.0219372	0.0210416		2.83333	1.40347	1.63911	1.42229	1.15565	1.58061	0.980441
2.86667	1.55561	1.4704	1.72262	1.66411	1.83857	1.60281	1.23011	1.87897	1.43715	1.48732	0.0076163	0.0011583	0.0089213	0.00738605	0.0134906	0.0104159	0.00329833	0.00566286	0.00465389	0.0108075	2.86667	3.13978	2.25321	3.12766	3.00225	3.00514	1.43403	1.51842	2.05987	1.37684	2.98098	0.0170241	0.00342442	0.0147486	0.0110703	0.00959029	0.00873554	0.0079365	0.018104	0.0223583	0.0210787		2.86667	1.40782	1.62821	1.43261	1.15356	1.58148	0.974836
2.9	1.52909	1.45325	1.70702	1.63906	1.82108	1.60018	1.26071	1.88157	1.4393	1.47977	0.0075501	0.0011583	0.00874927	0.00748423	0.0134491	0.0103955	0.00334724	0.00553621	0.00460521	0.0106164	2.9	3.13067	2.26142	3.12565	2.99638	2.99531	1.41975	1.52697	2.06566	1.36823	2.97643	0.0168267	0.0035602	0.0144768	0.0111303	0.00974202	0.00891143	0.00759142	0.0177809	0.0225315	0.0212255		2.9	1.40908	1.62493	1.43062	1.15565	1.57621	0.982041
2.93333	1.47753	1.39491	1.67478	1.59312	1.78608	1.58699	1.23011	1.88365	1.42639	1.44806	0.00730883	0.00126293	0.00870986	0.00704739	0.0134793	0.0104867	0.00320921	0.00577607	0.00477828	0.0105457	2.93333	3.12587	2.23679	3.12313	2.99219	2.99826	1.4021	1.51842	2.06759	1.34741	2.97643	0.0168023	0.00352136	0.0146993	0.0111814	0.00976499	0.00907722	0.00746646	0.0182048	0.0229846	0.0209677		2.93333	1.41513	1.62317	1.44001	1.15085	1.57641	0.98248
2.96667	1.44218	1.40349	1.64931	1.56013	1.75709	1.58436	1.24031	1.88157	1.41833	1.43346	0.00708879	0.00129099	0.00807085	0.00660898	0.0133476	0.0105644	0.00303491	0.00543817	0.00448631	0.0103345	2.96667	3.12347	2.22858	3.11607	2.99009	2.98351	1.38895	1.52697	2.06914	1.34203	2.96824	0.0167796	0.00342077	0.0148311	0.0111066	0.00962886	0.00928642	0.00759142	0.0180995	0.0228341	0.0211784		2.96667	1.42087	1.61318	1.43812	1.14909	1.57443	0.980001
3	1.3916	1.37775	1.62695	1.51629	1.7101	1.57381	1.24031	1.88417	1.40757	1.41131	0.00686256	0.00100083	0.0081156	0.00647408	0.0132205	0.0107498	0.00296828	0.00549533	0.00467051	0.0101398	3	3.11676	2.25321	3.11607	2.9838	2.98302	1.37392	1.51842	2.07339	1.32804	2.97051	0.0168255	0.00339509	0.0144216	0.0112616	0.00951938	0.00940697	0.00764774	0.0183858	0.0233813	0.020934		3	1.41889	1.6124	1.44001	1.15777	1.58096	0.976875
3.03333	1.36214	1.33657	1.60355	1.48037	1.67361	1.55589	1.21991	1.87897	1.3995	1.38665	0.00662229	0.00133329	0.00804164	0.00630029	0.0134177	0.0102601	0.00305134	0.00560999	0.0045187	0.00976615	3.03333	3.11437	2.26142	3.10599	2.988	2.98105	1.36641	1.50987	2.08266	1.32086	2.96778	0.0170215	0.0035602	0.0147056	0.0111327	0.00973379	0.00953088	0.00793408	0.0182633	0.0237987	0.0209589		3.03333	1.42087	1.60416	1.4419	1.14662	1.57841	0.979678
3.06667	1.32826	1.35202	1.58327	1.45406	1.63762	1.55852	1.23011	1.88625	1.3839	1.37457	0.00674134	0.00117757	0.0076115	0.00594463	0.0131543	0.0104026	0.00306904	0.00553486	0.00453714	0.0100643	3.06667	3.1043	2.22858	3.10095	2.97752	2.97319	1.35326	1.51842	2.08652	1.30507	2.95914	0.0169119	0.00357515	0.0145507	0.0111066	0.0093473	0.0101253	0.00795538	0.0182274	0.0241809	0.0208218		3.06667	1.42737	1.59632	1.44246	1.14931	1.57676	0.973121
3.1	1.30223	1.31255	1.57287	1.42525	1.59513	1.54271	1.19951	1.88937	1.37584	1.35192	0.00656841	0.00105024	0.00757639	0.00575062	0.0130383	0.0105107	0.00299065	0.00544414	0.00450674	0.00946967	3.1	3.09998	2.23679	3.10599	2.97752	2.9663	1.34274	1.49277	2.09038	1.29969	2.96369	0.0167807	0.00352136	0.0146293	0.0112782	0.00959722	0.0103658	0.00779506	0.0182503	0.0240421	0.0210477		3.1	1.43101	1.59632	1.45279	1.15565	1.57841	0.978551
3.13333	1.28308	1.30397	1.55727	1.40228	1.56314	1.53005	1.21991	1.88469	1.371	1.33934	0.00643514	0.00138371	0.0072126	0.00541984	0.013105	0.0100315	0.00279833	0.00545799	0.00423482	0.00943944	3.13333	3.09279	2.25321	3.10347	2.97123	2.96876	1.33147	1.51842	2.09077	1.29287	2.96142	0.0169672	0.00347946	0.0142758	0.0112961	0.00949605	0.0105105	0.00767385	0.0186594	0.0244368	0.02094		3.13333	1.42794	1.58984	1.44411	1.13509	1.57224	0.968867
3.16667	1.26393	1.29711	1.55207	1.38767	1.53614	1.52689	1.19951	1.88885	1.36293	1.32726	0.00591304	0.0013914	0.00732359	0.0052602	0.012755	0.0102076	0.00269889	0.00541014	0.00437935	0.00955986	3.16667	3.09039	2.22858	3.08885	2.96913	2.95893	1.32583	1.50987	2.09038	1.28749	2.9505	0.016625	0.00346145	0.0145624	0.0109449	0.00934568	0.010637	0.00772202	0.0184855	0.0243163	0.0210186		3.16667	1.42056	1.57873	1.44012	1.14178	1.58566	0.98248
3.2	1.24675	1.24564	1.53128	1.3647	1.49515	1.50422	1.16075	1.87845	1.34464	1.29807	0.00613072	0.00112071	0.0069211	0.0052359	0.0125855	0.0100905	0.00288889	0.00575757	0.00415772	0.00956021	3.2	3.0856	2.22858	3.09087	2.95865	2.9491	1.31681	1.48422	2.09965	1.27888	2.9464	0.0165955	0.00354706	0.0147721	0.0110898	0.00937239	0.0109053	0.00756668	0.018497	0.0247644	0.0207568		3.2	1.42903	1.57858	1.4461	1.14202	1.58096	0.975599
3.23333	1.23251	1.2628	1.52608	1.36094	1.46816	1.50685	1.15871	1.88885	1.33711	1.288	0.00620441	0.000789092	0.00679865	0.00496766	0.0121578	0.0100395	0.00296828	0.00565771	0.004216	0.00941759	3.23333	3.07889	2.21215	3.08129	2.95236	2.94418	1.30366	1.49277	2.09618	1.27027	2.93685	0.0161696	0.00361594	0.0145608	0.0108562	0.00946476	0.0110504	0.00751419	0.0182715	0.0247361	0.020309		3.23333	1.43037	1.57517	1.44456	1.14026	1.57424	0.973709
3.26667	1.2276	1.23706	1.51672	1.34507	1.44816	1.49895	1.14851	1.88885	1.33173	1.28297	0.00599789	0.00098877	0.0066379	0.00487911	0.0118202	0.0102199	0.00266939	0.00571749	0.0039236	0.00893407	3.26667	3.0856	2.22858	3.07625	2.95698	2.94418	1.29653	1.50132	2.10506	1.26668	2.93958	0.0164891	0.0036279	0.0145491	0.0112049	0.00926616	0.0114789	0.00777526	0.0184436	0.0245557	0.0208473		3.26667	1.42356	1.56733	1.44422	1.13815	1.57424	0.973709
3.3	1.22318	1.21132	1.50892	1.34298	1.41617	1.48893	1.14851	1.88157	1.32151	1.26787	0.00599947	0.00090701	0.00643791	0.00490551	0.0116663	0.0102465	0.00286455	0.00547299	0.00382139	0.00905967	3.3	3.0669	2.22036	3.07373	2.9465	2.93287	1.28563	1.47567	2.10738	1.2595	2.93276	0.0164728	0.00334166	0.014174	0.0110227	0.00919862	0.0119976	0.00768828	0.0188422	0.0247321	0.0206432		3.3	1.42596	1.56276	1.43988	1.13778	1.57402	0.972078
3.33333	1.21336	1.1873	1.50372	1.33463	1.39667	1.48366	1.14851	1.88105	1.31344	1.25075	0.00597776	0.00100333	0.00665432	0.0045443	0.0117151	0.00982873	0.00299761	0.00564222	0.00396081	0.00915804	3.33333	3.07409	2.22036	3.07121	2.94021	2.93287	1.28901	1.47567	2.10467	1.2613	2.92821	0.0166096	0.00370225	0.0140716	0.0110392	0.00888227	0.0120949	0.00745585	0.0183731	0.0251722	0.0205312		3.33333	1.43644	1.56288	1.4412	1.14004	1.57841	0.973968
3.36667	1.20845	1.22848	1.49644	1.33463	1.36968	1.47575	1.14851	1.88365	1.30807	1.24119	0.00597442	0.000884685	0.00650313	0.00471282	0.0111475	0.00982746	0.0028117	0.00552295	0.00390828	0.00890932	3.36667	3.06498	2.22858	3.07121	2.9465	2.93287	1.28751	1.50987	2.11047	1.25412	2.93276	0.0164441	0.00358632	0.0145076	0.0108572	0.00926254	0.0123805	0.00784791	0.0187477	0.0248679	0.0206529		3.36667	1.42522	1.55706	1.43953	1.13792	1.57443	0.973709
3.4	1.20648	1.18559	1.49904	1.32837	1.35468	1.46784	1.15055	1.88677	1.29462	1.22861	0.00578852	0.00116519	0.00643141	0.00460496	0.0106474	0.0100072	0.0024257	0.005638	0.00377752	0.00886328	3.4	3.0693	2.22858	3.07121	2.9423	2.9255	1.28187	1.50987	2.1124	1.25735	2.92366	0.0165762	0.00357515	0.0141552	0.0110121	0.00894481	0.0129129	0.00766483	0.0187335	0.0250239	0.020575		3.4	1.41873	1.54249	1.43344	1.13813	1.57641	0.973709
3.43333	1.22121	1.19417	1.49644	1.33672	1.34219	1.46309	1.15871	1.88625	1.30269	1.21452	0.0062054	0.00120665	0.00605728	0.00475174	0.0101052	0.00971036	0.00265531	0.0059611	0.00386971	0.00840962	3.43333	3.06259	2.22036	3.05609	2.9423	2.92058	1.27436	1.49277	2.11278	1.24874	2.91229	0.0167326	0.00370225	0.0142454	0.0107557	0.00928061	0.0129793	0.00782068	0.0188021	0.0252459	0.0204242		3.43333	1.41545	1.54412	1.43788	1.13355	1.57224	0.974117
3.46667	1.21876	1.18044	1.49176	1.33881	1.32069	1.44991	1.13015	1.88157	1.28924	1.20445	0.00604472	0.000816497	0.0059791	0.00486936	0.00978727	0.00985102	0.00285143	0.0056933	0.00388368	0.00863838	3.46667	3.053	2.19573	3.05407	2.93392	2.91124	1.27436	1.45173	2.11472	1.23977	2.91229	0.0164298	0.00359189	0.0137843	0.0109334	0.00902286	0.0133651	0.00736526	0.0187848	0.0254609	0.0207222		3.46667	1.41375	1.53683	1.43344	1.13333	1.56974	0.962834
3.5	1.22121	1.17872	1.48396	1.3409	1.3012	1.442	1.11791	1.88157	1.28655	1.19187	0.00593018	0.00109316	0.00614936	0.00440972	0.00935466	0.00989736	0.00278041	0.00591892	0.00379403	0.00837894	3.5	3.04581	2.20394	3.04903	2.92386	2.9019	1.26497	1.47567	2.11433	1.24156	2.90319	0.0166377	0.00336551	0.0139666	0.0110618	0.00918355	0.0136873	0.00751596	0.0185449	0.0256562	0.0205352		3.5	1.41845	1.53616	1.43355	1.13333	1.57224	0.970039
3.53333	1.22367	1.17015	1.48916	1.3409	1.2937	1.43409	1.15055	1.88417	1.27848	1.18432	0.0059379	0.00094163	0.0056846	0.00466751	0.00926038	0.00961471	0.00272837	0.00574793	0.00357906	0.00850304	3.53333	3.0482	2.22036	3.04701	2.93015	2.90436	1.26873	1.46712	2.12785	1.24694	2.89864	0.0164402	0.00347083	0.0141434	0.0107846	0.00906877	0.0140884	0.00770636	0.0188709	0.0255718	0.0204291		3.53333	1.41105	1.52008	1.42606	1.12697	1.57226	0.967236
3.56667	1.22612	1.14441	1.47096	1.34507	1.2662	1.43409	1.10771	1.88365	1.26773	1.17475	0.00601778	0.00114091	0.00580026	0.00475454	0.00865041	0.00947009	0.00261897	0.00603183	0.00400371	0.00829843	3.56667	3.0482	2.22036	3.05458	2.92386	2.91616	1.27248	1.50132	2.12978	1.24694	2.90546	0.0167881	0.00342734	0.014123	0.0108793	0.00893099	0.0143811	0.00780094	0.0187747	0.0253408	0.0204979		3.56667	1.40667	1.51995	1.42372	1.12639	1.57841	0.972841
3.6	1.23054	1.16157	1.46836	1.35509	1.25921	1.41828	1.11995	1.88417	1.26235	1.15764	0.00609448	0.000970395	0.00596445	0.00465507	0.00851949	0.009277	0.00264178	0.00549533	0.00375096	0.0084073	3.6	3.03382	2.20394	3.03693	2.9138	2.89453	1.26873	1.49277	2.13171	1.24335	2.88954	0.0164103	0.00346506	0.0140834	0.0110045	0.00924677	0.0148041	0.00782835	0.0187641	0.0254026	0.0205352		3.6	1.41107	1.51806	1.4175	1.12194	1.56969	0.965197
3.63333	1.23987	1.16157	1.47356	1.36345	1.26171	1.42091	1.12811	1.89145	1.25966	1.16217	0.00627644	0.00106849	0.00549133	0.00481349	0.00796032	0.00918682	0.0026506	0.00586072	0.00355453	0.00828768	3.63333	3.03622	2.19573	3.03441	2.91757	2.89158	1.26685	1.48422	2.12437	1.24156	2.89182	0.0165538	0.00353577	0.0139193	0.0107807	0.00876599	0.0150778	0.00764557	0.0187205	0.0254645	0.0203903		3.63333	1.40259	1.50779	1.41773	1.13121	1.57224	0.961234
3.66667	1.24429	1.14441	1.46316	1.36762	1.24271	1.40562	1.11995	1.88365	1.24675	1.14506	0.00607739	0.00118392	0.00574526	0.00494061	0.00767898	0.00954289	0.00269796	0.00589262	0.00347141	0.0082023	3.66667	3.0343	2.20394	3.04197	2.91548	2.88716	1.27286	1.48422	2.1375	1.24335	2.89	0.0163353	0.00352231	0.0137452	0.0108531	0.00911908	0.0155704	0.00763247	0.0190592	0.0252597	0.0205003		3.66667	1.40864	1.51023	1.41539	1.12392	1.57169	0.965636
3.7	1.24724	1.14441	1.45796	1.38015	1.24021	1.40773	1.12811	1.88625	1.25213	1.14002	0.00602152	0.00114091	0.00582019	0.00474865	0.00741586	0.00929172	0.00249913	0.00577708	0.00383197	0.00810253	3.7	3.02423	2.19573	3.02937	2.90751	2.87978	1.26534	1.45857	2.1375	1.24335	2.8809	0.0163664	0.00357794	0.0142298	0.0108961	0.00898235	0.0156595	0.00779164	0.0186294	0.0255416	0.0200942		3.7	1.40183	1.50524	1.41328	1.1245	1.57188	0.964873
3.73333	1.24969	1.12897	1.45276	1.38433	1.23021	1.39772	1.08935	1.87845	1.2333	1.12744	0.00573181	0.00108012	0.00570392	0.00472895	0.0069944	0.00912697	0.00248676	0.0058335	0.00389174	0.00793364	3.73333	3.0319	2.18916	3.03693	2.91003	2.87978	1.26873	1.49277	2.13364	1.24838	2.8809	0.0165988	0.00353747	0.0137383	0.0110131	0.00867656	0.0164715	0.00758044	0.0189972	0.0252146	0.0200892		3.73333	1.39743	1.49968	1.40728	1.11759	1.56551	0.958432
3.76667	1.26099	1.13755	1.46056	1.39602	1.23021	1.3935	1.09955	1.88365	1.23653	1.12744	0.00637621	0.000987421	0.00541938	0.00520324	0.00683093	0.00909302	0.00266189	0.00577434	0.0034522	0.00784109	3.76667	3.01992	2.18095	3.02232	2.90206	2.86258	1.2706	1.46712	2.14137	1.24694	2.8718	0.0163738	0.00351833	0.0139466	0.0108998	0.00875848	0.0164108	0.00778897	0.0191193	0.0252741	0.0200065		3.76667	1.395	1.49143	1.40706	1.11757	1.56771	0.960795
3.8	1.26099	1.14613	1.45016	1.40437	1.21772	1.38506	1.10975	1.87845	1.23115	1.12241	0.00626865	0.0010328	0.00575062	0.00508006	0.00655896	0.00908789	0.00253193	0.00589997	0.00335127	0.00770861	3.8	3.02663	2.18752	3.02685	2.90332	2.87241	1.27248	1.49961	2.13944	1.25161	2.88044	0.0166395	0.00357771	0.0136558	0.010701	0.00890717	0.0169353	0.00788756	0.0186223	0.0254397	0.0201974		3.8	1.395	1.4932	1.41116	1.12239	1.56974	0.961234
3.83333	1.27523	1.12039	1.45276	1.40855	1.22022	1.38243	1.10771	1.88937	1.2204	1.11486	0.00619206	0.0011583	0.00528533	0.00516659	0.00660013	0.00900489	0.00232357	0.00580161	0.00360523	0.00774194	3.83333	3.02423	2.21215	3.02685	2.90332	2.87487	1.27661	1.50816	2.13944	1.25555	2.86953	0.0163572	0.00358818	0.0139399	0.0108116	0.00880015	0.0167829	0.00765193	0.0187144	0.0256657	0.0202718		3.83333	1.38729	1.4855	1.39884	1.11991	1.57004	0.955629
3.86667	1.27768	1.12897	1.45796	1.42107	1.21022	1.38032	1.10975	1.88625	1.2204	1.10982	0.00656861	0.000875595	0.00550042	0.00523198	0.00646181	0.00888497	0.0025121	0.00592745	0.00367392	0.0079744	3.86667	3.00793	2.18916	3.02685	2.89158	2.86503	1.27474	1.49106	2.14523	1.25376	2.86998	0.0161909	0.00355101	0.0136558	0.0107829	0.00905884	0.0174698	0.00767585	0.0190209	0.0254193	0.0202262		3.86667	1.38201	1.4855	1.39495	1.12003	1.56296	0.955629
3.9	1.27768	1.11181	1.45016	1.42525	1.21272	1.3703	1.09955	1.87689	1.21502	1.09523	0.00651665	0.000894427	0.00547993	0.00548941	0.00637077	0.00894727	0.00271398	0.00586742	0.00335127	0.00758727	3.9	3.01273	2.18095	3.01476	2.89116	2.85766	1.27661	1.45857	2.15102	1.25376	2.85724	0.0164288	0.00352061	0.0139478	0.0109363	0.00877939	0.0178473	0.00779934	0.0187144	0.025276	0.0202249		3.9	1.37881	1.47182	1.39296	1.12908	1.57479	0.955629
3.93333	1.28014	1.10323	1.43768	1.43486	1.20272	1.36292	1.07915	1.87897	1.20695	1.08768	0.0061996	0.000861201	0.0053656	0.00538987	0.00611065	0.00886147	0.00251906	0.00599833	0.003249	0.00755921	3.93333	3.01033	2.19573	3.00971	2.89368	2.8552	1.28563	1.49106	2.15489	1.26237	2.85861	0.0163608	0.00368533	0.0137012	0.0108498	0.00902197	0.0181189	0.00772002	0.018604	0.0252677	0.0200701		3.93333	1.37562	1.47496	1.3945	1.1151	1.57224	0.956069
3.96667	1.28259	1.10323	1.43768	1.44321	1.20022	1.35237	1.08935	1.88105	1.20426	1.08416	0.00658837	0.00073598	0.00507441	0.00551942	0.00608783	0.00876122	0.00256593	0.00573713	0.00316823	0.00750467	3.96667	3.01273	2.18916	3.01728	2.89158	2.84832	1.28563	1.47396	2.15489	1.26775	2.85451	0.0163269	0.00343943	0.0135236	0.0109987	0.00873834	0.0184828	0.00778323	0.0187694	0.0252756	0.0201248		3.96667	1.38246	1.47371	1.39684	1.12026	1.56586	0.956393
4	1.29241	1.12897	1.44028	1.45741	1.20472	1.35764	1.07915	1.88885	1.19942	1.08768	0.00656861	0.000875595	0.0054676	0.00524506	0.00587151	0.00862819	0.00268434	0.00601745	0.00355171	0.00755921	4	3.01033	2.17931	3.01677	2.89368	2.85078	1.29089	1.48251	2.15682	1.2717	2.84815	0.0166161	0.0036279	0.0137359	0.0108369	0.00881856	0.0187912	0.00775803	0.0186798	0.0252942	0.0200414		4	1.37037	1.46765	1.38271	1.10889	1.56751	0.953914
4.03333	1.29487	1.12039	1.43976	1.46158	1.20972	1.34974	1.09955	1.88157	1.19942	1.07862	0.00660568	0.000970395	0.00552476	0.00570707	0.00597617	0.00883123	0.00249112	0.00581151	0.00333686	0.00724718	4.03333	3.00122	2.18095	3.00971	2.88949	2.84586	1.29465	1.48251	2.15682	1.2717	2.84996	0.0163871	0.00352061	0.01325	0.0109501	0.00854246	0.0188926	0.00763721	0.0189355	0.0253001	0.0201368		4.03333	1.3687	1.45981	1.37901	1.11311	1.56081	0.951551
4.06667	1.29978	1.13755	1.43508	1.46952	1.20272	1.34446	1.06895	1.88625	1.19619	1.07359	0.00629616	0.000880341	0.00510568	0.00574134	0.00603821	0.00858161	0.00252402	0.00603446	0.00335301	0.00752164	4.06667	3.00314	2.17274	3.00971	2.88152	2.85029	1.29653	1.49961	2.15836	1.27995	2.84769	0.0164833	0.00345876	0.0136507	0.0107612	0.00863728	0.0192147	0.00769894	0.0186685	0.0251046	0.0196405		4.06667	1.3624	1.44941	1.36456	1.11545	1.56301	0.953266
4.1	1.30714	1.12039	1.43768	1.47369	1.20472	1.33919	1.10975	1.87897	1.19404	1.06402	0.00650897	0.000970395	0.00536374	0.00576105	0.00596277	0.00865625	0.00247198	0.00617511	0.00312858	0.00745296	4.1	2.99595	2.18916	3.00971	2.88697	2.83603	1.30216	1.49961	2.16802	1.2857	2.84769	0.0163241	0.00333911	0.0137935	0.0109073	0.00849629	0.019777	0.00774943	0.0186538	0.0251235	0.0200557		4.1	1.36605	1.45776	1.37893	1.1093	1.56353	0.947149
4.13333	1.30223	1.11181	1.43248	1.47578	1.20972	1.33392	1.07915	1.88677	1.18651	1.06402	0.00651306	0.00109545	0.00471907	0.0055559	0.00568284	0.00841134	0.00249913	0.00582641	0.00346506	0.00733394	4.13333	3.00074	2.17931	3.00719	2.87901	2.83849	1.30404	1.50816	2.16068	1.2839	2.8436	0.016425	0.00358632	0.0135841	0.0107094	0.0085778	0.0201762	0.00775319	0.0187322	0.0247506	0.0199711		4.13333	1.35856	1.45006	1.37044	1.111	1.56749	0.949188
4.16667	1.3096	1.10323	1.42468	1.48622	1.20972	1.32865	1.07915	1.88157	1.18597	1.05647	0.00653873	0.000970395	0.00491067	0.00556144	0.00600122	0.00836803	0.00239701	0.0060028	0.00316275	0.00734178	4.16667	2.99643	2.17274	3.00467	2.87901	2.838	1.3078	1.50816	2.16802	1.2839	2.83905	0.0162018	0.00350186	0.0137213	0.0107504	0.00854153	0.0202021	0.00765193	0.0187484	0.0250554	0.0198596		4.16667	1.3559	1.44737	1.36715	1.11127	1.56556	0.947149
4.2	1.30911	1.09465	1.42728	1.48831	1.21222	1.32601	1.05875	1.87845	1.17683	1.05899	0.00632287	0.000816497	0.00528801	0.00560963	0.0058779	0.00826835	0.00254931	0.00574018	0.00344306	0.0072074	4.2	2.99163	2.1711	2.99459	2.87481	2.83161	1.3078	1.49961	2.16068	1.29251	2.82995	0.0162035	0.00370225	0.0131614	0.0103732	0.00876082	0.0205724	0.00747353	0.0188264	0.0248559	0.0195567		4.2	1.36195	1.45006	1.37289	1.10706	1.56076	0.941543
4.23333	1.31451	1.10323	1.42728	1.50042	1.21722	1.31283	1.06895	1.88157	1.16876	1.04389	0.00648704	0.000861201	0.00536125	0.00559943	0.00573146	0.00836803	0.00252402	0.00588674	0.00323569	0.00730251	4.23333	2.97773	2.1481	2.99207	2.86895	2.82276	1.31531	1.48251	2.16222	1.29287	2.82313	0.0163472	0.00360943	0.013598	0.0106369	0.00847514	0.0208576	0.00786429	0.0187149	0.0247189	0.0197472		4.23333	1.34941	1.44103	1.36456	1.11311	1.56499	0.951227
4.26667	1.31893	1.09465	1.42	1.50626	1.21222	1.29965	1.05875	1.88157	1.16069	1.03634	0.00643884	0.000983192	0.00506455	0.00591723	0.00597743	0.00811084	0.00241226	0.00614766	0.00300577	0.00691098	4.26667	2.99115	2.15796	2.99963	2.87691	2.8321	1.32207	1.51671	2.17304	1.30184	2.8254	0.0162266	0.00361054	0.0134544	0.0109447	0.00863004	0.0211612	0.00769894	0.0187671	0.0248671	0.0199756		4.26667	1.34549	1.44089	1.35871	1.10472	1.56296	0.947149
4.3	1.3096	1.08607	1.41948	1.50668	1.21472	1.29701	1.07915	1.87376	1.16607	1.03886	0.00649269	0.000880341	0.00509588	0.00569725	0.00585218	0.00813044	0.0026126	0.00618601	0.00320853	0.00719166	4.3	2.98923	2.16617	2.99207	2.87062	2.82177	1.32771	1.49106	2.17304	1.31046	2.81858	0.0165322	0.00352387	0.0135656	0.0110286	0.00812273	0.0213518	0.00754047	0.0187617	0.0247191	0.0194106		4.3	1.34549	1.43369	1.35682	1.1093	1.56301	0.949188
4.33333	1.31402	1.08607	1.4148	1.50919	1.20722	1.29965	1.05875	1.87845	1.16553	1.02627	0.00642589	0.000821584	0.0053332	0.00573015	0.00603183	0.00806261	0.00267937	0.00620884	0.00294715	0.00713874	4.33333	2.97485	2.17931	2.98955	2.86433	2.82226	1.33147	1.49106	2.17149	1.31046	2.8254	0.016437	0.00361409	0.0133961	0.0106172	0.00864162	0.0214534	0.00767455	0.0182322	0.0248237	0.0196012		4.33333	1.34549	1.43357	1.35682	1.10472	1.56499	0.947149
4.36667	1.31942	1.06892	1.41688	1.51253	1.21722	1.29965	1.04855	1.87168	1.16069	1.03131	0.00692255	0.000801041	0.00493048	0.00591597	0.00575757	0.00820156	0.0025121	0.00597551	0.00313284	0.00678786	4.36667	2.97773	2.16453	2.99207	2.86895	2.82226	1.33109	1.51671	2.17536	1.31225	2.8254	0.0162145	0.00353478	0.013204	0.0106378	0.00866935	0.021705	0.00751223	0.0185531	0.0245423	0.0197875		4.36667	1.33975	1.43424	1.35671	1.10435	1.56749	0.942715
4.4	1.31893	1.09465	1.41221	1.51044	1.21722	1.29227	1.05875	1.88157	1.158	1.03382	0.00645435	0.00068313	0.00478902	0.00567571	0.00574018	0.00793442	0.00247366	0.00627389	0.00312884	0.00705455	4.4	2.97485	2.13989	2.98703	2.86266	2.81243	1.33485	1.49106	2.17343	1.3162	2.81175	0.0160472	0.00367555	0.0134181	0.0107925	0.00840851	0.0218864	0.0078012	0.0187161	0.0243014	0.0195935		4.4	1.34139	1.42912	1.35706	1.10866	1.56266	0.947149
4.43333	1.32138	1.09465	1.41169	1.5167	1.21722	1.28963	1.04855	1.87897	1.15263	1.02376	0.0066202	0.000752773	0.00521181	0.00570777	0.00618463	0.0077953	0.00264399	0.00625396	0.0032202	0.00714423	4.43333	2.97293	2.18095	2.98451	2.86266	2.81292	1.34236	1.51671	2.17343	1.33019	2.82085	0.0162599	0.00352061	0.0135056	0.0106592	0.0086206	0.022017	0.00769894	0.018383	0.0247158	0.0196336		4.43333	1.33701	1.42127	1.34261	1.10435	1.56447	0.943154
4.46667	1.32433	1.08607	1.41688	1.51629	1.22221	1.28699	1.07915	1.88105	1.15263	1.02376	0.00667795	0.000821584	0.0051662	0.00605258	0.00591633	0.00785504	0.00245879	0.00645249	0.00328172	0.00697137	4.46667	2.97773	2.1711	2.98199	2.86056	2.80752	1.34424	1.51671	2.17922	1.33198	2.81403	0.0163055	0.00370225	0.0135226	0.0108491	0.00889931	0.0224049	0.00769894	0.0184407	0.0245356	0.0195991		4.46667	1.33092	1.41938	1.33851	1.10259	1.56776	0.947149
4.5	1.31893	1.08607	1.40441	1.52088	1.21972	1.27909	1.05875	1.87689	1.14725	1.01872	0.00653748	0.000821584	0.00527538	0.00563667	0.00606091	0.00767767	0.00248978	0.0062086	0.00302374	0.00682984	4.5	2.97293	2.16288	2.98703	2.86056	2.80997	1.35551	1.50816	2.18501	1.34024	2.80766	0.0161698	0.00377293	0.0133965	0.0105604	0.00885001	0.0225774	0.00774028	0.0182273	0.0246082	0.0195254		4.5	1.32927	1.41736	1.33663	1.10642	1.56081	0.939944
4.53333	1.32384	1.10323	1.40441	1.52881	1.22721	1.28436	1.07915	1.89145	1.14456	1.03131	0.00661201	0.000917424	0.0053488	0.00575445	0.00653373	0.00753923	0.00249913	0.00608999	0.00289044	0.00684507	4.53333	2.97533	2.16453	2.98451	2.85805	2.81047	1.35551	1.51671	2.17729	1.3406	2.80948	0.0162528	0.00339333	0.0134321	0.0110059	0.00852348	0.0229477	0.00778676	0.0186951	0.0244345	0.0194795		4.53333	1.32189	1.41481	1.33663	1.10259	1.56529	0.939944
4.56667	1.32384	1.09465	1.39921	1.52464	1.22221	1.27118	1.04855	1.87845	1.13972	1.01117	0.00658928	0.000875595	0.00519259	0.00599224	0.00610434	0.00762113	0.00253193	0.00598245	0.00307338	0.00683825	4.56667	2.96814	2.13168	2.97695	2.85427	2.80309	1.35927	1.50816	2.18308	1.34562	2.80538	0.0163637	0.00352061	0.013468	0.0107888	0.00888227	0.0226042	0.00765193	0.0181646	0.0242286	0.0197853		4.56667	1.32246	1.4113	1.33475	1.10011	1.56301	0.938312
4.6	1.32875	1.11181	1.40701	1.53508	1.22971	1.27645	1.06895	1.88105	1.13972	1.01369	0.00670313	0.000707107	0.00508016	0.00570427	0.00611457	0.00763774	0.00244758	0.00612492	0.00282589	0.00690266	4.6	2.96335	2.15796	2.97947	2.85008	2.80309	1.36678	1.50816	2.18308	1.35244	2.80311	0.0160658	0.0034287	0.0134373	0.010422	0.00847553	0.0229011	0.00779692	0.0180514	0.0240194	0.0192633		4.6	1.3208	1.41319	1.33497	1.10025	1.56551	0.944346
4.63333	1.3263	1.08607	1.40389	1.52464	1.22721	1.26591	1.05059	1.87689	1.13434	1.01117	0.00653557	0.000880341	0.00482784	0.00590313	0.00595228	0.00754067	0.00234471	0.0062311	0.00310145	0.00656823	4.63333	2.96766	2.14153	2.97695	2.85427	2.79818	1.37016	1.52526	2.18501	1.35387	2.79629	0.0159574	0.00344422	0.0133988	0.0106938	0.00861015	0.0233232	0.0077252	0.0180437	0.0240936	0.0192185		4.63333	1.32202	1.40481	1.33052	1.10682	1.56749	0.937905
4.66667	1.33121	1.08607	1.40441	1.53508	1.22971	1.26169	1.06079	1.88885	1.14241	1.00866	0.00660255	0.000758288	0.00489792	0.00598988	0.00601731	0.00735103	0.00232006	0.00611471	0.00298396	0.00639218	4.66667	2.95903	2.15632	2.97241	2.84799	2.79326	1.37167	1.52526	2.18694	1.36249	2.79583	0.0160107	0.00351136	0.0134361	0.0105604	0.00873773	0.02326	0.00760386	0.0180172	0.0242073	0.0192616		4.66667	1.31554	1.40626	1.3242	1.1047	1.56529	0.935102
4.7	1.33366	1.10323	1.39661	1.53508	1.22971	1.26063	1.07099	1.87845	1.13165	1.00614	0.00668571	0.000970395	0.00484919	0.00581538	0.00608178	0.00752828	0.00218426	0.00613593	0.00305461	0.00653312	4.7	2.95855	2.13332	2.97191	2.8417	2.7908	1.37204	1.52526	2.19081	1.3632	2.78946	0.0162359	0.00333632	0.0132381	0.0108765	0.00848467	0.0236347	0.00778837	0.0183423	0.0243125	0.019297		4.7	1.30585	1.39723	1.32253	1.10033	1.56046	0.937581
4.73333	1.33121	1.08607	1.39921	1.53299	1.23471	1.25641	1.06895	1.87897	1.13165	1.00866	0.0064895	0.000758288	0.00497021	0.00591047	0.00614123	0.00706666	0.00250413	0.00639218	0.002907	0.00657419	4.73333	2.95376	2.1481	2.96687	2.84589	2.78589	1.38444	1.52526	2.1966	1.37325	2.79174	0.0160122	0.00374273	0.0132921	0.0106419	0.00861992	0.0234592	0.00778194	0.0182487	0.0240918	0.0195212		4.73333	1.31023	1.40155	1.32242	1.09814	1.55774	0.937905
4.76667	1.32875	1.11181	1.39661	1.53508	1.22971	1.24903	1.06079	1.87689	1.12358	0.998591	0.00662963	0.00083666	0.00471749	0.00592441	0.00601731	0.00745907	0.0020255	0.00625513	0.00310575	0.00656861	4.76667	2.95136	2.13168	2.97241	2.84379	2.78589	1.38632	1.53381	2.19274	1.37325	2.78491	0.016009	0.00352061	0.0130962	0.0104749	0.00880017	0.0237746	0.0077889	0.0176548	0.0239511	0.0193391		4.76667	1.29975	1.39833	1.32453	1.09106	1.55826	0.933503
4.8	1.32875	1.09465	1.39661	1.54552	1.23221	1.24851	1.06895	1.88105	1.13165	0.999094	0.0064103	0.000875595	0.00515506	0.0056137	0.006371	0.00707267	0.00248811	0.00627492	0.00305461	0.00677183	4.8	2.95136	2.1481	2.96737	2.8396	2.77851	1.38482	1.50987	2.19081	1.38043	2.77809	0.0159715	0.00362326	0.0131404	0.0106055	0.00877086	0.0236178	0.00737304	0.0178572	0.0238154	0.0192634		4.8	1.29933	1.39332	1.32065	1.09588	1.55664	0.933471
4.83333	1.33612	1.08607	1.39921	1.54761	1.23221	1.24587	1.06895	1.88157	1.13165	1.00362	0.00658992	0.000758288	0.00511693	0.00589056	0.00648611	0.00710617	0.00242707	0.00621946	0.00300511	0.00683715	4.83333	2.95376	2.12511	2.96536	2.84589	2.78589	1.39195	1.50987	2.1966	1.38043	2.78491	0.0160944	0.00324078	0.0129112	0.0106832	0.00827786	0.0239622	0.00747808	0.0181332	0.0237889	0.0193319		4.83333	1.29811	1.39265	1.30846	1.09801	1.55796	0.931871
4.86667	1.33612	1.09465	1.39401	1.53925	1.22971	1.23849	1.05875	1.87689	1.12627	0.999094	0.0066202	0.000875595	0.00482801	0.00575314	0.00631886	0.0071408	0.00231063	0.00625513	0.00291959	0.00662674	4.86667	2.94752	2.13989	2.96788	2.83751	2.78097	1.39947	1.52526	2.1966	1.3894	2.77809	0.0160852	0.003593	0.0128713	0.0107293	0.0085223	0.0241026	0.00760386	0.0178139	0.0236097	0.0191436		4.86667	1.30099	1.39062	1.31046	1.10011	1.56076	0.933063
4.9	1.3263	1.09465	1.38413	1.53508	1.22971	1.23533	1.04039	1.87637	1.11014	1.00111	0.00670624	0.000816497	0.00466633	0.0059564	0.00642713	0.0067669	0.00240333	0.00608126	0.00301728	0.00657533	4.9	2.95376	2.1169	2.96435	2.83331	2.78097	1.4036	1.50816	2.1966	1.39299	2.77354	0.0160122	0.00356618	0.0131948	0.0105067	0.00862031	0.0241558	0.00756783	0.0177588	0.0233913	0.0190719		4.9	1.29085	1.38404	1.30213	1.09567	1.55826	0.934234
4.93333	1.32875	1.07749	1.39141	1.54343	1.23221	1.22794	1.04855	1.87376	1.1182	0.989531	0.00669567	0.00068313	0.00460521	0.00579586	0.0064784	0.00664362	0.00253193	0.00644877	0.00288773	0.00675505	4.93333	2.94704	2.1169	2.9578	2.83541	2.77605	1.40698	1.52526	2.20008	1.40016	2.76899	0.0160403	0.00353803	0.0131227	0.0105424	0.00864463	0.0241125	0.00756562	0.0174364	0.0236618	0.0190728		4.93333	1.30102	1.3848	1.31197	1.09777	1.55628	0.93595
4.96667	1.32875	1.09465	1.39193	1.54343	1.23221	1.22267	1.06079	1.87585	1.11282	0.994061	0.00642589	0.000816497	0.00512149	0.00593734	0.00644745	0.00668812	0.00236277	0.00625684	0.0030538	0.00666016	4.96667	2.94704	2.16453	2.96737	2.8396	2.77409	1.41637	1.53381	2.20973	1.40052	2.77354	0.0161065	0.00357696	0.0131134	0.0106656	0.00856452	0.0242499	0.00754632	0.0174893	0.0233395	0.0188833		4.96667	1.28678	1.38671	1.30413	1.09801	1.56279	0.929069
5	1.32875	1.10323	1.39141	1.54552	1.24221	1.23269	1.07915	1.87168	1.10745	0.999094	0.00642589	0.000861201	0.00480292	0.00591047	0.00659315	0.00666503	0.00255454	0.00641768	0.00294375	0.00652178	5	2.94273	2.13168	2.95477	2.83122	2.76917	1.4145	1.51671	2.20046	1.40411	2.76717	0.0159314	0.00352061	0.0133951	0.0105557	0.00860684	0.024332	0.00760879	0.017709	0.0231905	0.0188709		5	1.28486	1.38089	1.30013	1.0953	1.55862	0.933063
5.03333	1.32875	1.09465	1.38361	1.54719	1.23221	1.22214	1.05059	1.88157	1.10745	0.985001	0.00676846	0.000752773	0.00475847	0.00592106	0.0064784	0.00667703	0.00234471	0.00651933	0.0028958	0.00657462	5.03333	2.93985	2.16453	2.95024	2.83751	2.76868	1.42539	1.52526	2.20587	1.41272	2.76899	0.0160139	0.00356296	0.0128436	0.0105393	0.0085226	0.0243346	0.0077252	0.017659	0.0229879	0.0190723		5.03333	1.28647	1.37937	1.30037	1.08872	1.55826	0.931871
5.06667	1.33121	1.11181	1.38413	1.5451	1.23721	1.22531	1.06079	1.88157	1.10745	0.989028	0.00658739	0.000894427	0.00481193	0.00594901	0.0064933	0.00683686	0.0021915	0.00642819	0.00299427	0.00648128	5.06667	2.94033	2.1169	2.95729	2.82954	2.76426	1.41975	1.51671	2.20394	1.41093	2.75762	0.0162478	0.0034522	0.0130584	0.0108427	0.00874629	0.0241174	0.00778676	0.0175966	0.0231469	0.0193314		5.06667	1.2845	1.37466	1.29636	1.08938	1.55123	0.925858
5.1	1.3263	1.11181	1.38153	1.55136	1.23221	1.22004	1.03019	1.88365	1.10476	0.987014	0.00630505	0.000894427	0.00470847	0.0057763	0.0063945	0.00654237	0.00239951	0.00623081	0.00279833	0.00648272	5.1	2.93362	2.13332	2.95024	2.82703	2.76426	1.42915	1.51842	2.20394	1.41272	2.76035	0.0159854	0.0036621	0.0130675	0.0104046	0.00856491	0.0243969	0.00752596	0.0174178	0.0229879	0.0187567		5.1	1.27718	1.37277	1.28803	1.09836	1.55628	0.928221
5.13333	1.33121	1.10323	1.38413	1.54928	1.23471	1.21476	1.05875	1.87897	1.09938	0.981981	0.0064818	0.00073598	0.0049734	0.00610333	0.00644474	0.00649738	0.00241226	0.00643117	0.00300511	0.00654352	5.13333	2.93362	2.12511	2.95276	2.82912	2.76376	1.44004	1.51671	2.21514	1.42779	2.76035	0.0162226	0.00350466	0.0128153	0.0106526	0.00856668	0.0244952	0.00751223	0.0171139	0.0230861	0.0188041		5.13333	1.28478	1.37478	1.29414	1.09319	1.56046	0.932739
5.16667	1.3263	1.07749	1.37373	1.54552	1.22971	1.20685	1.04855	1.86908	1.10207	0.979968	0.0065049	0.000875595	0.00489026	0.00570032	0.00647209	0.00612299	0.00253193	0.00612713	0.00260365	0.00631181	5.16667	2.93362	2.13168	2.95276	2.82367	2.76622	1.43816	1.54236	2.20935	1.42672	2.76262	0.0161714	0.00349209	0.0128651	0.0106991	0.00882778	0.024449	0.00756562	0.0172276	0.0226403	0.0190554		5.16667	1.28071	1.3748	1.2959	1.08725	1.55189	0.924666
5.2	1.32384	1.09465	1.37893	1.54719	1.22721	1.20685	1.04039	1.87897	1.09938	0.979968	0.00666323	0.000816497	0.00503865	0.00592106	0.00617816	0.006281	0.00234009	0.00637809	0.00282324	0.00621764	5.2	2.93122	2.10869	2.95276	2.82325	2.75934	1.44342	1.54236	2.20973	1.43174	2.75125	0.0159283	0.00352704	0.0131282	0.0104305	0.00858202	0.0242634	0.00766803	0.0169946	0.022605	0.0188714		5.2	1.27478	1.37087	1.29226	1.0912	1.55159	0.92659
5.23333	1.3263	1.10323	1.37893	1.54761	1.24221	1.20685	1.07099	1.87168	1.09723	0.985001	0.0064972	0.000584523	0.00461172	0.00589056	0.00659315	0.006281	0.00216125	0.00641768	0.00284535	0.00636912	5.23333	2.93074	2.13168	2.94318	2.82535	2.75639	1.44718	1.51671	2.21553	1.42815	2.7558	0.0158161	0.00325802	0.0129144	0.0105398	0.00871568	0.0244974	0.00755074	0.0172812	0.0228414	0.0190949		5.23333	1.27035	1.37087	1.28634	1.08514	1.55409	0.924227
5.26667	1.32875	1.08607	1.37633	1.54928	1.22721	1.20158	1.00979	1.87376	1.08647	0.972418	0.00667323	0.000880341	0.00467222	0.0059574	0.00635843	0.0065801	0.00218426	0.00650897	0.00270234	0.00636113	5.26667	2.93074	2.13168	2.93814	2.82745	2.74705	1.45657	1.50816	2.21128	1.44071	2.74488	0.0157368	0.00352061	0.0130382	0.0103345	0.00867079	0.0243899	0.00756122	0.016818	0.0224242	0.018969		5.26667	1.26634	1.36897	1.28643	1.08704	1.55409	0.92659
5.3	1.3263	1.10323	1.37061	1.54552	1.22721	1.19947	1.03019	1.87376	1.08593	0.974935	0.0065049	0.000861201	0.00465346	0.00598445	0.00617816	0.00615481	0.00218121	0.00630291	0.00306904	0.00639732	5.3	2.92643	2.1169	2.94772	2.82074	2.75688	1.45282	1.55091	2.21514	1.43892	2.74943	0.0159818	0.00339671	0.0129403	0.0105067	0.00853245	0.0244728	0.00748556	0.0170507	0.0224591	0.0185381		5.3	1.27171	1.3663	1.28624	1.08986	1.55189	0.919385
5.33333	1.32384	1.10323	1.37373	1.54343	1.23471	1.18629	1.04039	1.86908	1.08109	0.969901	0.00678813	0.00106849	0.00469624	0.00593734	0.00676422	0.0062514	0.00234009	0.00610423	0.00282772	0.00623584	5.33333	2.92883	2.14153	2.93814	2.82912	2.74951	1.46221	1.50987	2.219	1.44609	2.74488	0.0162276	0.00355565	0.0129783	0.010466	0.0083796	0.0241642	0.00736625	0.0168558	0.022238	0.0185979		5.33333	1.2643	1.3606	1.27852	1.0874	1.55101	0.917785
5.36667	1.32875	1.10323	1.37113	1.54719	1.23471	1.18893	1.04039	1.87376	1.08109	0.974935	0.00657663	0.00066458	0.0046565	0.00621924	0.00618018	0.00620175	0.00246495	0.00650128	0.00301264	0.00618592	5.36667	2.92355	2.10048	2.93511	2.82074	2.74459	1.46784	1.54236	2.21514	1.45327	2.74079	0.0162325	0.0033433	0.012557	0.0105067	0.00848475	0.0243616	0.00760386	0.0170536	0.0221509	0.0189753		5.36667	1.26162	1.36695	1.27652	1.08293	1.55189	0.925858
5.4	1.32875	1.09465	1.37841	1.54928	1.22721	1.18366	1.01999	1.87116	1.0784	0.977451	0.0066882	0.000752773	0.00447992	0.0059574	0.00668952	0.00609111	0.00230709	0.00653108	0.00277086	0.00625385	5.4	2.91444	2.10705	2.93814	2.82116	2.74017	1.47123	1.52526	2.22673	1.45471	2.73578	0.0158863	0.00381964	0.012996	0.0103473	0.00861139	0.0244475	0.0074484	0.0169176	0.0220713	0.0186779		5.4	1.26399	1.36047	1.27841	1.08872	1.55576	0.925858
5.43333	1.32138	1.07749	1.36593	1.54928	1.22471	1.18629	1.01999	1.86596	1.0784	0.972418	0.00658992	0.00068313	0.00453097	0.005825	0.00648033	0.00604318	0.00235004	0.00653312	0.00277086	0.00632961	5.43333	2.91924	2.13332	2.93562	2.82116	2.74705	1.47874	1.53381	2.22287	1.46009	2.73851	0.0160864	0.00339573	0.0127627	0.0105217	0.00837154	0.0244858	0.00744224	0.0168791	0.0219649	0.0187154		5.43333	1.26238	1.3606	1.27841	1.08725	1.55357	0.922188
5.46667	1.32138	1.11181	1.36853	1.54719	1.22721	1.17838	1.01999	1.87376	1.07302	0.972418	0.0066938	0.000894427	0.00445361	0.00592106	0.00652608	0.00584765	0.00219606	0.00644877	0.00284095	0.00612405	5.46667	2.91444	2.10705	2.9331	2.81697	2.74459	1.48062	1.54236	2.21707	1.46691	2.73624	0.0160672	0.003593	0.0127946	0.0103063	0.00854816	0.024451	0.00733612	0.0165291	0.0222954	0.0188646		5.46667	1.25679	1.35452	1.27219	1.08514	1.55664	0.925858
5.5	1.31156	1.08607	1.35553	1.54134	1.22721	1.17047	1.00163	1.86596	1.06227	0.974935	0.00647408	0.000689202	0.0046565	0.006133	0.00662342	0.00604318	0.00239785	0.00668144	0.00269772	0.00612255	5.5	2.91924	2.10705	2.94268	2.81739	2.74459	1.48776	1.52697	2.2248	1.46368	2.74261	0.0160684	0.00362073	0.0126919	0.010495	0.00843866	0.024431	0.00741631	0.016544	0.0219672	0.0185703		5.5	1.25919	1.35413	1.27841	1.07812	1.54684	0.914983
5.53333	1.32188	1.10323	1.35813	1.5451	1.22521	1.17575	1.03019	1.86128	1.06764	0.964868	0.0068313	0.000861201	0.00431679	0.00588308	0.00659052	0.00594194	0.00233616	0.00675327	0.00296609	0.00615459	5.53333	2.91684	2.10869	2.93259	2.81319	2.74017	1.49001	1.53381	2.2248	1.46368	2.73169	0.0157896	0.00350086	0.0127488	0.0104278	0.00839738	0.0245237	0.00754632	0.0167942	0.021754	0.0185333		5.53333	1.25677	1.35696	1.2703	1.08462	1.55123	0.92499
5.56667	1.31402	1.06034	1.34773	1.53925	1.21972	1.16257	0.991432	1.8592	1.05958	0.952285	0.00659181	0.000707107	0.00462255	0.00600322	0.00644474	0.00584765	0.00233838	0.00668212	0.0026538	0.00611643	5.56667	2.91205	2.10048	2.93058	2.8111	2.74017	1.49527	1.55091	2.22673	1.46726	2.7276	0.0159818	0.00328294	0.0129105	0.0106485	0.0084271	0.0243488	0.00744	0.0165217	0.0218131	0.0188295		5.56667	1.25388	1.36183	1.27429	1.08462	1.54846	0.925858
5.6	1.32138	1.07749	1.36593	1.5451	1.22271	1.17311	1.00979	1.86388	1.07033	0.967385	0.00641615	0.000875595	0.00435312	0.00580781	0.00664731	0.00616293	0.00226958	0.00647778	0.00294664	0.00619602	5.6	2.91205	2.10869	2.93511	2.81319	2.74017	1.50091	1.55091	2.22093	1.47265	2.72305	0.0160337	0.00356875	0.0126277	0.0103942	0.0084271	0.0243864	0.0073874	0.0163147	0.0216318	0.0185265		5.6	1.24905	1.3491	1.27053	1.08527	1.55607	0.919825
5.63333	1.31893	1.10323	1.36593	1.54552	1.23221	1.16573	1.03019	1.88157	1.06496	0.964868	0.00659687	0.000861201	0.00450662	0.00591047	0.006811	0.00565677	0.00223107	0.006527	0.00259152	0.00615459	5.63333	2.90725	2.10869	2.92554	2.81319	2.73034	1.5103	1.53381	2.23059	1.47767	2.72532	0.015953	0.00341409	0.0122877	0.0105119	0.00850662	0.024395	0.00745567	0.0164286	0.0216108	0.0188616		5.63333	1.24298	1.34707	1.26197	1.08293	1.55351	0.919825
5.66667	1.3263	1.11181	1.38101	1.54719	1.22971	1.16784	1.06079	1.88157	1.07302	0.967385	0.00688721	0.000774597	0.00480985	0.00621924	0.00649523	0.00569049	0.00223219	0.00657128	0.0028233	0.0062746	5.66667	2.90725	2.07584	2.9331	2.80523	2.73034	1.50466	1.53381	2.22673	1.47803	2.7185	0.0159561	0.00354777	0.0127719	0.0103417	0.00858037	0.0239915	0.00755295	0.0163097	0.0215326	0.0185306		5.66667	1.24738	1.34859	1.26642	1.07659	1.54654	0.916154
5.7	1.31893	1.11181	1.35813	1.5451	1.22221	1.16257	1.01999	1.87376	1.05958	0.962352	0.00665572	0.000894427	0.00447378	0.00587458	0.00623081	0.00588855	0.00219606	0.00659899	0.00277897	0.00597249	5.7	2.90486	2.08405	2.92302	2.80691	2.72296	1.51218	1.53381	2.22866	1.47767	2.7185	0.0161138	0.00339573	0.0125513	0.0104482	0.00811897	0.024322	0.00744224	0.0164101	0.0215473	0.0185252		5.7	1.25343	1.34859	1.26431	1.08293	1.54684	0.917754
5.73333	1.31893	1.08607	1.36333	1.54719	1.22521	1.16784	1.04855	1.86648	1.06227	0.964868	0.0063999	0.000880341	0.00467418	0.00570254	0.00702958	0.00550833	0.0023729	0.00621289	0.00260723	0.00624972	5.73333	2.90725	2.10048	2.93058	2.80481	2.73722	1.51405	1.55946	2.23252	1.48951	2.7185	0.0160355	0.00337011	0.0126333	0.0102969	0.00846853	0.0242364	0.0073778	0.016297	0.0213418	0.0182347		5.73333	1.24267	1.34327	1.26031	1.07388	1.54684	0.913351
5.76667	1.31402	1.09465	1.36073	1.54134	1.22271	1.15782	1.03019	1.8644	1.05689	0.959835	0.00656902	0.0010328	0.00434392	0.00582183	0.00682251	0.00542992	0.00235747	0.00687391	0.00266289	0.0060898	5.76667	2.90054	2.10048	2.93763	2.80523	2.73034	1.52533	1.55091	2.24218	1.49167	2.72259	0.0157679	0.00341433	0.0125941	0.0105618	0.00847128	0.0242364	0.00755074	0.0160143	0.0213509	0.0182032		5.76667	1.24267	1.34641	1.26267	1.07351	1.54456	0.912944
5.8	1.32384	1.10323	1.36853	1.54719	1.22971	1.15729	1.03019	1.86908	1.06227	0.962352	0.0064077	0.000917424	0.00458418	0.00560705	0.00676964	0.00555173	0.00239951	0.00642352	0.00277086	0.00608693	5.8	2.90246	2.09227	2.92604	2.81068	2.72296	1.52157	1.53381	2.23832	1.48808	2.7094	0.0158516	0.00341506	0.0127011	0.0101486	0.00853098	0.0238687	0.00735031	0.0160551	0.0212575	0.018335		5.8	1.241	1.33732	1.25423	1.07388	1.54456	0.908949
5.83333	1.31647	1.09465	1.34773	1.54928	1.22022	1.15518	1.00163	1.86596	1.05151	0.954802	0.00666136	0.000875595	0.00460087	0.0059574	0.00668892	0.00567853	0.00235577	0.00651166	0.00279243	0.00586222	5.83333	2.90006	2.10048	2.92302	2.809	2.72296	1.52908	1.55946	2.23638	1.49525	2.70713	0.0160304	0.00348678	0.0125513	0.0106783	0.00856608	0.0241363	0.00733158	0.01594	0.0211063	0.0183746		5.83333	1.23253	1.34262	1.25657	1.07388	1.54179	0.910988
5.86667	1.31893	1.09465	1.36593	1.54343	1.22971	1.142	1.03019	1.86908	1.04667	0.962352	0.00667822	0.00068313	0.00452876	0.00603589	0.00667443	0.00536694	0.00239951	0.00664151	0.00234833	0.0061831	5.86667	2.89527	2.10048	2.92554	2.80691	2.71805	1.53059	1.51842	2.24604	1.49346	2.71167	0.0158116	0.00348678	0.0125565	0.0106058	0.00834692	0.0236472	0.00735527	0.0160601	0.0210738	0.0183002		5.86667	1.23857	1.3425	1.25668	1.07812	1.54851	0.914659
5.9	1.31647	1.06892	1.35553	1.54134	1.22271	1.14728	1.03019	1.8592	1.05474	0.952285	0.00668384	0.000801041	0.00473951	0.00608389	0.00682251	0.00525839	0.00235747	0.00674023	0.00251588	0.00600256	5.9	2.90006	2.10869	2.92302	2.80481	2.72296	1.53622	1.54236	2.24025	1.49346	2.70713	0.0158459	0.00350086	0.0127301	0.0102969	0.00853098	0.0236809	0.00744168	0.0157763	0.0211369	0.0183348		5.9	1.23377	1.33869	1.25235	1.07199	1.54486	0.908949
5.93333	1.31402	1.09465	1.36333	1.54719	1.22721	1.142	1.00979	1.86128	1.04613	0.947252	0.006494	0.00068313	0.00455939	0.00600325	0.00635843	0.00541147	0.00218426	0.00659899	0.00248951	0.00576287	5.93333	2.89527	2.09227	2.921	2.80481	2.72542	1.5381	1.52697	2.24759	1.49525	2.70485	0.0160027	0.00341506	0.0124806	0.0105131	0.00850271	0.0238344	0.00740957	0.0158902	0.0211176	0.0183157		5.93333	1.23043	1.33921	1.24614	1.07353	1.54231	0.90907
5.96667	1.31402	1.09465	1.36073	1.53925	1.21772	1.14464	1.04039	1.8592	1.05958	0.952285	0.00659181	0.000816497	0.0045749	0.00572002	0.00695845	0.00551776	0.00223517	0.00654146	0.00242129	0.00600256	5.96667	2.89766	2.09391	2.92302	2.80481	2.72542	1.54336	1.55091	2.24179	1.50207	2.70258	0.0161462	0.00357477	0.0124962	0.010354	0.00841047	0.0235768	0.00734123	0.0156046	0.021165	0.0185274		5.96667	1.23648	1.34073	1.25058	1.07142	1.54654	0.912944
6	1.31647	1.08607	1.35033	1.53508	1.21972	1.142	1.01999	1.86388	1.04667	0.944735	0.00666886	0.000935414	0.00453097	0.00592441	0.00644474	0.00521766	0.00219606	0.00647778	0.00258741	0.00579186	6	2.89814	2.13332	2.91596	2.80858	2.7205	1.54862	1.54407	2.24759	1.50422	2.70713	0.0157618	0.00362091	0.0128548	0.0102424	0.00860945	0.0234084	0.00740236	0.0155064	0.0209568	0.0180711		6	1.2321	1.33718	1.25035	1.08293	1.54714	0.915391
6.03333	1.31647	1.12897	1.36073	1.55136	1.22221	1.14728	1.02815	1.86856	1.04936	0.954802	0.00658739	0.000930949	0.00444856	0.0057346	0.0064933	0.00525839	0.00193391	0.00658078	0.00264758	0.00561477	6.03333	2.89335	2.08405	2.91848	2.80313	2.71313	1.54674	1.53381	2.24604	1.49884	2.7003	0.0154435	0.00339573	0.0126501	0.0101882	0.00868433	0.0236739	0.00744224	0.0154889	0.0207553	0.0182995		6.03333	2.3188	2.47831	2.50994	1.62242	2.66871	1.29476
6.06667	1.32138	1.12897	1.36593	1.5451	1.22471	1.13409	1.04039	1.86908	1.04882	0.957318	0.00639273	0.000752773	0.00471907	0.00594901	0.00688438	0.00497584	0.00240333	0.00642352	0.00261075	0.00599366	6.06667	2.89575	2.09227	2.9205	2.79684	2.71805	1.55425	1.54407	2.24604	1.50243	2.69575	0.0159501	0.00355565	0.0124325	0.0103732	0.00856218	0.0234027	0.00724948	0.0157024	0.0206097	0.0183431		6.06667	1.15282	1.22482	1.21473	1.12368	1.67235	0.954426
6.1	1.31893	1.11181	1.35293	1.54552	1.22022	1.13673	1.03019	1.86128	1.04882	0.944735	0.00667073	0.000707107	0.00467917	0.00597609	0.00683386	0.00495688	0.00235747	0.00659899	0.00259152	0.00589285	6.1	2.89287	2.09227	2.91596	2.80481	2.71805	1.55801	1.56117	2.25377	1.51104	2.7003	0.0159743	0.00355565	0.0123534	0.0105454	0.00853294	0.0234869	0.00729806	0.0156773	0.0208991	0.0182995		6.1	1.17802	1.2875	1.21128	1.02863	1.48921	0.901218
6.13333	1.32138	1.11181	1.36593	1.54134	1.22771	1.13409	1.04039	1.86596	1.04613	0.949768	0.00637707	0.000707107	0.00465722	0.00582183	0.0068678	0.00496578	0.00227508	0.00657128	0.00285616	0.00585995	6.13333	2.88616	2.07749	2.91798	2.79433	2.71313	1.55764	1.55262	2.24797	1.50925	2.7003	0.0158672	0.00351079	0.0122508	0.0102958	0.00850163	0.0230778	0.00724063	0.0152297	0.0208675	0.0182995		6.13333	1.20463	1.3196	1.22428	1.03745	1.51094	0.901218
6.16667	1.31893	1.10323	1.35553	1.5451	1.22221	1.12882	1.03019	1.86856	1.04667	0.944735	0.00667822	0.000801041	0.00473951	0.00588308	0.006753	0.00491586	0.00223107	0.00640833	0.00248891	0.00580049	6.16667	2.88616	2.07584	2.91798	2.80062	2.70821	1.56665	1.53552	2.25531	1.50961	2.69575	0.0158672	0.00324078	0.0126175	0.0102907	0.00853098	0.0231757	0.00735708	0.0153394	0.0206983	0.0181849		6.16667	1.19377	1.30474	1.21795	1.03767	1.51129	0.894661
6.2	1.31156	1.08607	1.34513	1.53508	1.21772	1.11617	0.991432	1.85868	1.03053	0.937185	0.00657979	0.000689202	0.00457708	0.00592441	0.00678675	0.00504714	0.00233838	0.00634311	0.00271931	0.00591191	6.2	2.88376	2.08405	2.91042	2.79475	2.7033	1.56515	1.54236	2.25299	1.50602	2.68893	0.0157618	0.00349728	0.0127384	0.0102842	0.00854933	0.0234331	0.00738909	0.0155609	0.0206217	0.017974		6.2	1.18531	1.29893	1.20962	1.04685	1.52685	0.899502
6.23333	1.30665	1.09465	1.34773	1.54134	1.22022	1.13409	1.01999	1.86128	1.0386	0.949768	0.0066202	0.0010328	0.00462255	0.00576313	0.00708108	0.00485376	0.00235004	0.00641768	0.00260953	0.00590923	6.23333	2.87897	2.08405	2.9079	2.79894	2.70084	1.56703	1.53552	2.25106	1.50961	2.6912	0.0158474	0.00349728	0.0127026	0.0101028	0.00841443	0.0233676	0.00725029	0.0152226	0.0205626	0.0181219		6.23333	1.18331	1.30029	1.20802	1.04685	1.52685	0.900266
6.26667	1.30714	1.09465	1.36073	1.53508	1.21972	1.12882	1.00979	1.86596	1.03322	0.944735	0.00655337	0.000816497	0.00429996	0.00592441	0.00669886	0.00491586	0.00218426	0.00686161	0.00261336	0.00577457	6.26667	2.87897	2.09227	2.91344	2.79684	2.70821	1.57417	1.56117	2.26033	1.51858	2.69575	0.0156263	0.00365276	0.0122821	0.0100957	0.00853098	0.0229425	0.00725821	0.0151951	0.0205184	0.0180768		6.26667	1.17882	1.29311	1.20192	1.05508	1.52883	0.899826
6.3	1.30665	1.08607	1.35293	1.53925	1.21522	1.12091	1.00979	1.86388	1.03591	0.937185	0.00641615	0.000689202	0.00448717	0.0060843	0.00691677	0.00475507	0.00226958	0.00667695	0.00241826	0.00581125	6.3	2.88376	2.09227	2.91092	2.79684	2.70576	1.5798	1.54407	2.26265	1.52037	2.69575	0.0157618	0.00347025	0.0122572	0.0101589	0.00856403	0.0227415	0.00724948	0.01491	0.0204123	0.0181849		6.3	1.18453	1.30081	1.20773	1.05296	1.52861	0.904871
6.33333	1.30911	1.08607	1.35293	1.5451	1.21522	1.11617	1.00979	1.8618	1.03322	0.939702	0.00649143	0.00103682	0.00460377	0.00580781	0.00705136	0.00488934	0.00257585	0.00682635	0.00206632	0.00576937	6.33333	2.87417	2.05942	2.89076	2.79265	2.69592	1.57229	1.50987	2.24913	1.5114	2.67801	0.0156077	0.00338467	0.012688	0.0103088	0.00829192	0.0228269	0.00725132	0.0150165	0.0203022	0.0181071		6.33333	1.18727	1.30081	1.20773	1.06002	1.52777	0.901865
6.36667	1.31156	1.06034	1.35293	1.53884	1.21772	1.11406	1.03019	1.854	1.03322	0.934669	0.00660255	0.00083666	0.00445361	0.00561299	0.00704273	0.00478013	0.00235747	0.0064262	0.002791	0.00589398	6.36667	2.87417	2.05285	2.9079	2.78636	2.69396	1.5798	1.50987	2.25299	1.51499	2.68256	0.0155699	0.00346564	0.0123465	0.0104329	0.00849816	0.0229454	0.00718343	0.0148156	0.0203801	0.01807		6.36667	1.18893	1.30729	1.21795	1.05367	1.52557	0.899826
6.4	1.29978	1.10323	1.35553	1.54092	1.21772	1.1188	1.01795	1.86648	1.02784	0.944735	0.00666796	0.00066458	0.00463498	0.00587741	0.00704273	0.0046358	0.00255454	0.00652687	0.0027098	0.00608158	6.4	2.86938	2.07584	2.90538	2.78846	2.69838	1.57792	1.54407	2.2584	1.51678	2.68256	0.0156932	0.0034616	0.012479	0.0102162	0.00850163	0.0229846	0.00730992	0.0148209	0.0202058	0.0181837		6.4	1.2014	1.31174	1.21795	1.0558	1.5243	0.906586
6.43333	1.30223	1.11181	1.34045	1.54134	1.21772	1.10879	1.01999	1.86128	1.02246	0.942219	0.00663325	0.001	0.00450496	0.00583898	0.00695845	0.00468006	0.00232866	0.00639583	0.0026664	0.00582786	6.43333	2.87177	2.06927	2.89832	2.78846	2.69838	1.58168	1.54407	2.25647	1.51678	2.67801	0.0156776	0.00350485	0.0126092	0.0102455	0.00830408	0.0226278	0.00734949	0.0147923	0.0200428	0.018215		6.43333	1.1921	1.30853	1.21395	1.06696	1.52935	0.906707
6.46667	1.3042	1.08607	1.34513	1.53925	1.22221	1.11406	1.00163	1.85608	1.023	0.934669	0.0065145	0.000935414	0.00472331	0.00572002	0.00684712	0.00472966	0.00235577	0.00646426	0.00263742	0.00572355	6.46667	2.87417	2.06763	2.89832	2.79014	2.69396	1.58356	1.54407	2.26033	1.52037	2.67574	0.01568	0.00330721	0.0123179	0.0102961	0.00836413	0.0228164	0.00734949	0.0150037	0.0203495	0.0178418		6.46667	1.19535	1.31377	1.21629	1.05615	1.5268	0.898227
6.5	1.30714	1.11181	1.34877	1.53925	1.22221	1.11353	1.01999	1.86388	1.02515	0.947252	0.00665783	0.00104881	0.00466933	0.00600322	0.00691831	0.004751	0.00219606	0.00667695	0.00230969	0.00579747	6.5	2.86458	2.06106	2.8958	2.78636	2.6915	1.58732	1.51842	2.26265	1.51858	2.66937	0.0157265	0.00371291	0.0124876	0.0102003	0.00858761	0.0229812	0.00735527	0.0145735	0.0200765	0.0180914		6.5	1.20382	1.31135	1.21584	1.05601	1.52883	0.902305
6.53333	1.30665	1.10323	1.34513	1.53884	1.21722	1.10879	1.00163	1.86128	1.02031	0.934669	0.00649977	0.000917424	0.00449996	0.00575896	0.00696776	0.00468006	0.00220673	0.00703667	0.00250553	0.00591769	6.53333	2.87177	2.07584	2.9084	2.79056	2.69642	1.59483	1.53552	2.26613	1.52037	2.67801	0.0157679	0.00324078	0.0124117	0.0101882	0.0083889	0.022981	0.00731072	0.0147657	0.0200535	0.0179551		6.53333	1.19701	1.30719	1.20961	1.05812	1.53366	0.906586
6.56667	1.30911	1.10323	1.35085	1.54134	1.21772	1.10721	1.03019	1.86908	1.02515	0.939702	0.0064077	0.00106849	0.00467418	0.00570383	0.00711196	0.00471211	0.00197425	0.00635623	0.00266358	0.0059704	6.56667	2.86746	2.04464	2.8958	2.78427	2.68658	1.58919	1.54407	2.26613	1.52001	2.67119	0.0156158	0.00330439	0.0123927	0.0101491	0.00843289	0.0224587	0.00724258	0.0144335	0.019927	0.0178821		6.56667	2.28326	2.45792	2.47748	1.59649	2.64443	1.28643
6.6	1.30665	1.10323	1.34773	1.53925	1.22271	1.10931	1.04039	1.85868	1.02784	0.939702	0.00652281	0.000917424	0.00441679	0.00572002	0.0068867	0.0046276	0.00234009	0.00672421	0.00265387	0.00575201	6.6	2.87177	2.06763	2.8958	2.78678	2.6915	1.59107	1.54407	2.26806	1.5236	2.67392	0.0156495	0.00317138	0.0124555	0.0100393	0.00842182	0.0225755	0.00724948	0.0146721	0.020146	0.0177546
6.63333	1.30469	1.10152	1.34305	1.53925	1.21272	1.10615	1.00979	1.86388	1.01762	0.932152	0.00656061	0.0012083	0.00443565	0.00544781	0.00677545	0.00433067	0.00218426	0.00647778	0.00269493	0.00588988	6.63333	2.86506	2.06106	2.89328	2.78427	2.68216	1.59483	1.52697	2.26999	1.52037	2.67119	0.0157026	0.003392	0.0123487	0.0103684	0.00817916	0.0226139	0.00719456	0.0144831	0.0201995	0.0178821
6.66667	1.3042	1.11181	1.34513	1.53508	1.21522	1.0993	1.01999	1.86128	1.01493	0.937185	0.0063999	0.001	0.00456395	0.00556764	0.0068965	0.00455181	0.00219606	0.00671675	0.00243947	0.00581985	6.66667	2.86698	2.07584	2.90033	2.78259	2.6915	1.59859	1.55262	2.26999	1.52683	2.67528	0.0157679	0.00317847	0.0122996	0.0105884	0.00826287	0.0226591	0.00729429	0.0146308	0.0200204	0.0179685
6.7	1.30223	1.07749	1.34565	1.5309	1.21222	1.10141	0.999592	1.85868	1.01493	0.932656	0.00672012	0.000983192	0.00419365	0.00579586	0.00678452	0.00467222	0.00214538	0.00653108	0.0025002	0.00594287	6.7	2.86027	2.06763	2.8958	2.78217	2.68708	1.59483	1.53552	2.26806	1.52181	2.66891	0.0158732	0.00326461	0.0121737	0.0104492	0.00837807	0.0226201	0.00713349	0.014531	0.0197501	0.0180324
6.73333	1.29978	1.09465	1.33785	1.53508	1.21472	1.09402	1.00979	1.85868	1.01493	0.924602	0.00664542	0.00125167	0.00448349	0.00570602	0.00676964	0.00450174	0.00218426	0.00678196	0.00231754	0.00557904	6.73333	2.85979	2.06763	2.88572	2.78217	2.68904	1.60046	1.52697	2.27192	1.52504	2.67119	0.0156263	0.00326461	0.012574	0.0103366	0.00843675	0.0225697	0.00734994	0.0143997	0.0198409	0.0179942
6.76667	1.30714	1.11867	1.34565	1.53717	1.22221	1.10193	1.03019	1.86388	1.01493	0.939702	0.00653809	0.00108012	0.00431818	0.00574343	0.00684712	0.00465303	0.00235747	0.00664843	0.00246394	0.00576937	6.76667	2.85308	2.04464	2.8832	2.77798	2.68019	1.59859	1.52697	2.26226	1.52217	2.66254	0.0156874	0.00331949	0.0122062	0.0104775	0.00843532	0.0223216	0.00718761	0.0143571	0.0199685	0.0178688
6.8	1.29978	1.07749	1.34305	1.52673	1.20522	1.09402	1.00163	1.854	1.01225	0.929636	0.00644218	0.000875595	0.00420892	0.00600322	0.00667545	0.00470379	0.00220673	0.00714031	0.00247036	0.00563788	6.8	2.86027	2.04464	2.88824	2.78008	2.68658	1.60234	1.54407	2.27192	1.52324	2.66254	0.0157028	0.00322785	0.0123444	0.0105248	0.00857168	0.0225081	0.00718853	0.0143217	0.0198109	0.0181277
6.83333	1.29438	1.09465	1.33265	1.53299	1.20272	1.09402	0.991432	1.8566	1.00956	0.929636	0.00632287	0.000983192	0.00460757	0.00553658	0.00686586	0.00425508	0.00246333	0.00655482	0.00259185	0.00582629	6.83333	2.85787	2.05121	2.89076	2.78008	2.68216	1.60234	1.53552	2.27578	1.52683	2.658	0.0158337	0.00345799	0.012215	0.0101159	0.00840349	0.0225839	0.0071963	0.0141663	0.0200204	0.0178017
6.86667	1.28996	1.07749	1.32069	1.52673	1.20522	1.09086	0.960832	1.84567	1.00203	0.929636	0.00664241	0.000930949	0.00437112	0.0059379	0.00684848	0.00417009	0.00219157	0.0066863	0.00245662	0.00580049	6.86667	2.86027	2.043	2.88068	2.77211	2.68265	1.59671	1.51842	2.26999	1.52396	2.65572	0.015699	0.00315954	0.0120283	0.0102874	0.00831282	0.0223307	0.00724707	0.0144796	0.020201	0.0179393
6.9	1.30223	1.10323	1.33525	1.53299	1.20772	1.08875	1.00979	1.85088	1.00956	0.929636	0.0065437	0.000861201	0.00439318	0.00591047	0.00672954	0.00461581	0.00218426	0.00681909	0.00216279	0.00582629	6.9	2.85068	2.03479	2.87866	2.77798	2.6679	1.60046	1.52697	2.27385	1.5254	2.65163	0.0156899	0.00313863	0.0121538	0.010445	0.00841207	0.0224239	0.00736218	0.0139034	0.0199068	0.0177822
6.93333	1.2875	1.08607	1.32485	1.53299	1.20322	1.09139	0.991432	1.8514	1.00418	0.927119	0.00655896	0.00103682	0.00453505	0.00558871	0.00706977	0.00415018	0.00227332	0.00693582	0.00250553	0.00582786	6.93333	2.84349	2.043	2.87564	2.77211	2.67036	1.60234	1.53552	2.26806	1.52324	2.65163	0.0156597	0.00321911	0.0122673	0.0100901	0.00858572	0.0223815	0.00729703	0.0142243	0.0196746	0.0178871
6.96667	1.29241	1.10323	1.33525	1.53508	1.20022	1.08875	1.00163	1.8514	1.00687	0.932152	0.00638018	0.000861201	0.00437264	0.0057305	0.00674549	0.00420543	0.00216094	0.00677094	0.00240333	0.00568601	6.96667	2.85308	2.05285	2.8832	2.77211	2.6797	1.60986	1.54407	2.27578	1.53221	2.65663	0.0155021	0.00346564	0.0120694	0.0101148	0.00829741	0.0221299	0.0072163	0.0140586	0.0199144	0.0176619
7	1.29487	1.09465	1.33057	1.5309	1.19772	1.08822	0.989392	1.85088	1.00472	0.922086	0.00644787	0.0010328	0.00459249	0.00578031	0.00666533	0.00402343	0.00221307	0.00681909	0.00249933	0.00561344	7	2.85308	2.05285	2.88572	2.78008	2.67036	1.6061	1.55262	2.27578	1.53042	2.65163	0.0155401	0.00346564	0.0121378	0.0102465	0.00872208	0.0221808	0.00702045	0.0138933	0.0198836	0.0179767
7.03333	1.29732	1.10323	1.34565	1.5309	1.21272	1.08875	1.05059	1.854	1.00687	0.927119	0.00644567	0.0011143	0.00431818	0.00555626	0.00686197	0.00400321	0.00227984	0.00670254	0.00252111	0.00582786	7.03333	2.86027	1.90997	2.89832	2.77002	2.64381	1.71129	1.42437	2.4971	1.6169	2.66709	0.015781	0.00330782	0.011852	0.0102506	0.00812002	0.0227334	0.00765125	0.0129849	0.0203288	0.0180594
7.06667	1.29487	1.09465	1.33837	1.53299	1.20072	1.08875	0.999592	1.85348	1.01225	0.925106	0.00647881	0.00108012	0.00469425	0.00555281	0.00676658	0.00440972	0.00238383	0.00658192	0.00253035	0.00585855	7.06667	2.82048	2.06763	2.87362	2.74528	2.63644	1.63916	1.60734	2.31711	1.55446	2.62706	0.0154981	0.00324618	0.0118749	0.0100826	0.0080492	0.0220595	0.00709103	0.0138438	0.0197853	0.0175559
7.1	1.29732	1.08607	1.34045	1.52673	1.20272	1.08612	1.01999	1.85608	1.00418	0.927119	0.00654421	0.000935414	0.00455792	0.00572002	0.00670671	0.00407071	0.00190858	0.00641768	0.00250553	0.00576056	7.1	2.81281	2.00523	2.84438	2.73522	2.6389	1.6061	1.50987	2.27578	1.52719	2.61796	0.0152974	0.00316844	0.0121752	0.0100691	0.00806937	0.0222779	0.00724442	0.0138414	0.019948	0.0175225
7.13333	1.28996	1.08607	1.33265	1.52881	1.20822	1.08084	0.999592	1.84827	0.999337	0.927622	0.00636409	0.000880341	0.0042192	0.00589692	0.00644528	0.00422027	0.0020255	0.00694994	0.00245085	0.00582389	7.13333	2.82431	2.02001	2.8585	2.75534	2.66299	1.60234	1.52697	2.27578	1.52324	2.62934	0.0152661	0.00341819	0.0121332	0.0101884	0.00864695	0.0217916	0.00724166	0.0138269	0.0194842	0.0176704
7.16667	1.28996	1.10323	1.32537	1.52464	1.19072	1.07557	0.991432	1.85348	0.999337	0.920072	0.00629457	0.00073598	0.00451416	0.00574343	0.00648845	0.00411388	0.00220635	0.00681628	0.00243036	0.00567826	7.16667	2.82671	2.02001	2.86555	2.75744	2.67282	1.6061	1.51842	2.26999	1.5236	2.63161	0.0155338	0.00339175	0.0122458	0.0100526	0.00836359	0.0220369	0.00695701	0.0138434	0.0197577	0.0176646
7.2	1.28505	1.08607	1.32277	1.52464	1.19822	1.07293	0.999592	1.84359	0.993958	0.920072	0.00655604	0.000689202	0.0040802	0.00590313	0.00623979	0.00422914	0.0020255	0.00676245	0.00233238	0.00579678	7.2	2.8363	2.02822	2.86908	2.76415	2.67479	1.61512	1.51842	2.27578	1.52827	2.64526	0.0156177	0.00321958	0.0120937	0.0101294	0.00852606	0.022091	0.00713162	0.0139715	0.0198068	0.0175168
7.23333	2.01473	1.38118	2.04135	2.00654	1.87406	1.36977	0.989392	2.60933	1.21233	1.07057	0.0105687	0.00204198	0.00752374	0.00730381	0.00880305	0.00670343	0.0030169	0.00989181	0.00326231	0.00636954	7.23333	2.8339	2.02001	2.86404	2.76582	2.67036	1.60422	1.51842	2.27424	1.52324	2.63844	0.0153471	0.00339175	0.012369	0.0100526	0.00867033	0.0218933	0.00713162	0.0137152	0.019632	0.0174826
[truncated: 71 more columns]

## Sheet: 2C; S2B statistics
Fm'/Fo, univariate Analysis of Variance
Tests of Between-Subjects Effects
Dependent Variable:	VAR00002
Source	Type III Sum of Squares	df	Mean Square	F	Sig.
Corrected Model	10.244a	5	2.0489	254.062	3.34281e-21
Intercept	124.503	1	124.503	15438.4	1.33033e-37
VAR00001	10.2445	5	2.0489	254.062	3.34281e-21
Error	0.209678	26	0.00806455
Total	142.466	32
Corrected Total	10.4542	31
Post Hoc Tests
Bonferroni
(I) VAR00001		Mean Difference (I-J)	Std. Error	Sig.	95% Confidence Interval
					Lower Bound	Upper Bound
Col-0, control	Col-0, MV	1.1188*	0.0449014	1.69233e-18	0.973749	1.26393
	npq4, control	-0.118733	0.0549928	0.603791	-0.296431	0.0589662
	npq4, MV	-.2247*	0.0549928	0.00560956	-0.402371	-0.0469732
	rcd1, control	.2930*	0.0549928	0.000212722	0.115285	0.470683
	rcd1, MV	1.1340*	0.0549928	1.84487e-16	0.956295	1.31169
Col-0, MV	Col-0, control	-1.1188*	0.0449014	1.69233e-18	-1.26393	-0.973749
	npq4, control	-1.2376*	0.0549928	2.13584e-17	-1.41527	-1.05987
	npq4, MV	-1.3435*	0.0549928	2.77046e-18	-1.52121	-1.16581
	rcd1, control	-.8259*	0.0549928	3.7616e-13	-1.00355	-0.648156
	rcd1, MV	0.0151548	0.0549928	1	-0.162544	0.192854
npq4, control	Col-0, control	0.118733	0.0549928	0.603791	-0.0589662	0.296431
	Col-0, MV	1.2376*	0.0549928	2.13584e-17	1.05987	1.41527
	npq4, MV	-0.105939	0.0635002	1	-0.311128	0.0992495
	rcd1, control	.4117*	0.0635002	1.07306e-05	0.206528	0.616906
	rcd1, MV	1.2527*	0.0635002	5.4553e-16	1.04754	1.45792
npq4, MV	Col-0, control	.2247*	0.0549928	0.00560956	0.0469732	0.402371
	Col-0, MV	1.3435*	0.0549928	2.77046e-18	1.16581	1.52121
	npq4, control	0.105939	0.0635002	1	-0.0992495	0.311128
	rcd1, control	.5177*	0.0635002	1.86081e-07	0.312467	0.722845
	rcd1, MV	1.3587*	0.0635002	7.43866e-17	1.15348	1.56385
rcd1, control	Col-0, control	-.2930*	0.0549928	0.000212722	-0.470683	-0.115285
	Col-0, MV	.8259*	0.0549928	3.7616e-13	0.648156	1.00355
	npq4, control	-.4117*	0.0635002	1.07306e-05	-0.616906	-0.206528
	npq4, MV	-.5177*	0.0635002	1.86081e-07	-0.722845	-0.312467
	rcd1, MV	.8410*	0.0635002	6.85077e-12	0.635821	1.0462
rcd1, MV	Col-0, control	-1.1340*	0.0549928	1.84487e-16	-1.31169	-0.956295
	Col-0, MV	-0.0151548	0.0549928	1	-0.192854	0.162544
	npq4, control	-1.2527*	0.0635002	5.4553e-16	-1.45792	-1.04754
	npq4, MV	-1.3587*	0.0635002	7.43866e-17	-1.56385	-1.15348
	rcd1, control	-.8410*	0.0635002	6.85077e-12	-1.0462	-0.635821
Based on observed means. The error term is Mean Square(Error) = .008.
*. The mean difference is significant at the 0.05 level.

## Sheet: 2D,E,F data, statistics
	pmf					gH+					vH+
	Control, Col-0		MV, Col-0			Control, Col-0		MV, Col-0			Control, Col-0		MV, Col-0
Time, sec	Average	Standard error	Average	Standard error		Average	Standard error	Average	Standard error		Average	Standard error	Average	Standard error
1	0.430926	0.00407042	1.20271	0.0617271		7.05644	0.640709	10.0981	0.590568		3.03987	0.272695	12.0546	0.378878
4	0.441868	0.0271853	1.20413	0.0302766		9.93134	0.711249	7.20865	0.191901		4.44567	0.562189	8.69489	0.429549
8	0.762754	0.0567438	1.20152	0.0250867		8.91208	0.208844	6.29941	0.314251		6.76602	0.420137	7.59136	0.531314
12	1.00712	0.0500472	1.20508	0.0308732		8.76844	0.148588	6.03787	0.466771		8.84561	0.526745	7.31567	0.742435
16	1.11312	0.045446	1.1922	0.01569		8.64833	0.412611	6.1528	0.64481		9.58683	0.443078	7.36219	0.852389
20	1.0613	0.0140121	1.18861	0.0185023		8.39	0.287425	5.97202	0.529254		8.90074	0.300176	7.11737	0.707086
24	0.95793	0.0256413	1.17339	0.0125564		8.83043	0.170374	5.73673	0.641689		8.46764	0.336499	6.74474	0.797337
28	0.905862	0.0419298	1.17821	0.00743097		10.5297	0.443541	6.24232	0.831146		9.60587	0.819591	7.36804	1.01188
38	0.970134	0.0404252	1.14027	0.0150792		12.9551	0.269747	6.5195	0.985893		12.5715	0.595169	7.42264	1.10745
48	1.02814	0.0316915	1.11515	0.0152253		13.7949	0.421726	6.74034	1.10304		14.1528	0.400887	7.50539	1.21843
58	1.00078	0.0221885	1.0972	0.0294028		15.339	0.287302	7.30536	1.31831		15.3451	0.386479	7.9607	1.36861
88	0.822894	0.0360075	1.00303	0.0401839		18.7519	1.17993	7.83035	1.57287		15.3066	0.6001	7.72962	1.41019
118	0.630312	0.0509525	0.963932	0.0444565		20.8588	1.43411	7.33352	1.40906		12.9196	0.542818	6.93744	1.16267
148	0.531776	0.0582624	0.902792	0.0520814		22.7545	2.27974	7.75108	1.42408		11.6202	0.329809	6.81388	0.988413
178	0.460524	0.052362	0.875933	0.0661859		23.5645	1.78063	7.58333	1.53447		10.5697	0.70284	6.38708	0.966209
208	0.420012	0.0548107	0.880865	0.0522576		25.7756	2.97058	6.89417	1.21949		10.3391	0.676054	5.93303	0.843514
238	0.391522	0.049951	0.881595	0.0501537		27.0975	1.54053	6.5231	1.17451		9.2282	0.0886736	5.61459	0.769756
268	0.357526	0.0399189	0.879333	0.0698779		28.8451	2.66763	6.89205	1.30949		10.426	0.692158	5.81764	0.775715
298	0.335902	0.0400718	0.851653	0.0526349		30.2325	1.0631	7.14683	1.16307		10.9098	1.39416	5.92136	0.668596
302	0.836993	0.0475754	1.09513	0.029488		36.6207	3.28882	6.96908	2.01782		30.3207	2.51897	7.53895	2.12488
306	0.7967	0.0469869	1.06749	0.0302189		34.3145	2.29168	6.84111	1.82106		26.9543	0.531382	7.16925	1.78694
310	0.80108	0.0379169	1.04308	0.0388105		33.2303	1.62054	6.56158	1.7548		26.4652	1.18104	6.67667	1.64485
314	0.825378	0.034376	1.01947	0.0462566		29.4296	1.33631	7.39129	2.21636		24.2098	1.12308	7.26017	1.93019
318	0.831048	0.0378653	1.05431	0.0525316		30.2345	2.33088	6.61684	1.9175		24.8749	1.48066	6.76873	1.81089
348	0.83488	0.0317302	0.99174	0.0342326		24.895	1.25317	7.51954	2.09798		20.7019	0.986353	7.26691	1.85996
378	0.832826	0.0345997	0.977378	0.036024		24.4111	1.36319	7.41537	2.11102		20.2708	1.24688	7.08619	1.88116
408	0.818228	0.0359549	0.963705	0.0249871		23.7527	1.11314	7.50098	1.97243		19.3288	0.782208	7.12385	1.77991
438	0.81269	0.0314206	0.95976	0.0244234		23.9948	1.25477	7.72597	2.11505		19.4552	1.09933	7.28246	1.87402

## Sheet: 2G, S1 data
control, Col-0									MV, Col-0									control, rcd1									MV, rcd1
Time, sec	O2 evolution	SE	O2 consumption	SE	CO2 evolution	SE	CO2 consumption	SE	Time, sec	O2 evolution	SE	O2 consumption	SE	CO2 evolution	SE	CO2 consumption	SE	Time, sec	O2 evolution	SE	O2 consumption	SE	CO2 evolution	SE	CO2 consumption	SE	Time, sec	O2 evolution	SE	O2 consumption	SE	CO2 evolution	SE	CO2 consumption	SE
5.75	0.194344	0.0744863	0.914069	0.146435	0.545317	0.0209267	-0.060415	0.0283548	7.75	-0.0286073	0.0923722	0.595311	0.213041	0.655677	0.0220036	-0.0147835	0.010233	6.25	0.051077	0.114586	0.444315	0.113843	0.614863	0.0354926	-0.0637625	0.0272779	7.75	0.0483128	0.149074	0.784028	0.152106	0.661846	0.0238013	-0.0995563	0.0370354
12	0.138672	0.0925641	0.877865	0.103283	0.557169	0.0191572	-0.0383925	0.0271722	15.5	0.0752204	0.0998186	0.728768	0.207518	0.641292	0.0125606	-0.0206442	0.00546437	14	-0.00168191	0.11032	0.395005	0.113363	0.614797	0.0346022	-0.0335217	0.0250593	15.5	0.094199	0.176814	0.69661	0.145939	0.652316	0.0221632	-0.129004	0.0343527
18	0.113422	0.0894771	0.784384	0.121348	0.571168	0.0180571	-0.0350634	0.0199268	22	0.175036	0.087106	0.825275	0.144217	0.613379	0.0112099	-0.0272386	0.0154829	20	-0.0160067	0.138947	0.495756	0.146195	0.613591	0.0344871	-0.0248759	0.0279081	21.5	0.0198647	0.200793	0.619846	0.18399	0.645647	0.0204891	-0.130794	0.0337041
24.25	0.0637983	0.065882	0.687372	0.132223	0.588797	0.0207956	-0.0193514	0.0141686	28	0.314321	0.112201	0.998544	0.111924	0.612818	0.0134848	0.000523381	0.0175845	28	0.0448701	0.211917	0.516296	0.200846	0.615797	0.0346502	-0.0111909	0.0263612	27.5	-0.0540676	0.22623	0.465604	0.193036	0.639794	0.0195195	-0.118457	0.0300346
32	0.0973341	0.0368582	0.660359	0.14748	0.599981	0.0248694	-0.0186185	0.00564499	34	0.347839	0.120567	1.14182	0.0977162	0.625114	0.0144981	0.0333177	0.0112711	35.5	0.102136	0.223388	0.623687	0.236961	0.615039	0.034133	-0.0129605	0.0200792	33.75	-0.113217	0.216465	0.394962	0.200951	0.637156	0.0161871	-0.0966907	0.0313126
38	0.161031	0.0297921	0.633173	0.133639	0.59816	0.0267902	-0.0245725	0.00661343	40	0.35321	0.111032	1.18358	0.111866	0.633295	0.0160993	0.0660507	0.00801873	41.75	0.128504	0.162321	0.81757	0.207316	0.613991	0.0330788	-0.00477873	0.0151665	39.75	-0.138193	0.199492	0.296657	0.216245	0.642515	0.0143264	-0.0458403	0.0321047
44	0.0842927	0.0344356	0.572789	0.134877	0.586511	0.0277438	-0.0278682	0.0167518	46	0.359448	0.0584798	1.13615	0.120779	0.62722	0.0161954	0.069142	0.0123745	48	0.142288	0.0468927	1.01014	0.153783	0.610992	0.0328914	-0.0103871	0.011978	47.5	-0.223742	0.139848	0.376741	0.196042	0.650851	0.0153163	-0.00123356	0.0245141
50.25	0.0162412	0.0642902	0.603639	0.130626	0.573515	0.026563	-0.0165118	0.0205442	52.5	0.316033	0.0390012	1.01947	0.105888	0.613976	0.0113321	0.0384973	0.0203894	54.25	0.216793	0.0730639	1.08548	0.144548	0.606004	0.033848	-0.0129154	0.0113205	55.75	-0.119536	0.0615562	0.380469	0.159944	0.656814	0.0172036	0.0168703	0.0156364
56.25	-0.12327	0.0784728	0.560983	0.122848	0.563385	0.0237163	-0.00304431	0.0246941	58.5	0.342092	0.106677	0.970516	0.125226	0.59204	0.00792065	-0.00536158	0.0268218	60.5	0.311979	0.110927	1.05543	0.0962121	0.601133	0.0350571	-0.0213934	0.0160724	61.75	-0.128239	0.0272799	0.372714	0.109157	0.654275	0.0162796	0.00334631	0.0104103
62.25	-0.168216	0.086593	0.556748	0.0912658	0.56255	0.0212404	0.00747187	0.0253575	64.5	0.262091	0.171414	0.899334	0.156749	0.586025	0.0108232	-0.041344	0.0220105	68.25	0.383806	0.145848	1.04291	0.0692232	0.598645	0.0364264	-0.0307832	0.0175272	67.75	-0.105441	0.0674264	0.43959	0.107021	0.642557	0.0150909	-0.0131576	0.0136458
68.25	-0.0659576	0.0739682	0.6268	0.0709099	0.572668	0.0191702	0.0171683	0.0189337	70.75	0.34532	0.133165	1.03675	0.125748	0.598591	0.00669471	-0.0443609	0.0107712	74.25	0.351901	0.151385	0.968705	0.0461481	0.596614	0.0376519	-0.0396586	0.0167221	73.75	-0.183378	0.174299	0.361831	0.149892	0.634407	0.01567	-0.0331499	0.0190483
74.5	0.0217312	0.0399113	0.5982	0.0975587	0.588483	0.0209026	0.0073874	0.00838104	76.75	0.276492	0.0953935	1.10793	0.0828821	0.612376	0.00791172	-0.0368682	0.00567764	80.25	0.310497	0.151722	0.936656	0.103094	0.591962	0.0366806	-0.0300965	0.0134263	80	-0.102484	0.227526	0.509949	0.221069	0.62672	0.0162146	-0.0219426	0.0208521
80.5	0.167826	0.0861356	0.664763	0.111311	0.597533	0.024384	-0.00832108	0.0079813	83	0.123801	0.0613055	1.11577	0.103403	0.636268	0.0184485	-0.0109618	0.0129252	86.25	0.192419	0.149611	0.948282	0.151213	0.591448	0.0347202	-0.00477252	0.00901227	86	0.0359056	0.218306	0.750438	0.216445	0.624331	0.0179356	-0.0109319	0.023211
86.5	0.140649	0.0832021	0.586948	0.0844849	0.594309	0.0252445	-0.0156964	0.0066844	89.5	0.0712426	0.0409074	0.999397	0.100938	0.626304	0.0157412	-0.00866262	0.0117149	92.25	0.0386579	0.137726	0.92931	0.16079	0.591055	0.0312892	0.0253607	0.0124622	92.5	0.277041	0.165346	1.03533	0.210192	0.624254	0.0207456	-0.00372776	0.0238584
92.5	0.125492	0.0823918	0.581656	0.0293622	0.581473	0.0238393	-0.0181278	0.000964059	95.5	-0.0887769	0.0221213	0.679064	0.0778454	0.586942	0.00881011	-0.0433968	0.0196486	98.75	-0.10235	0.117312	0.893147	0.132558	0.596821	0.0274415	0.0300459	0.0173253	98.5	0.431601	0.136444	1.26419	0.226124	0.625092	0.0236842	0.00415019	0.0201998
98.5	0.0745941	0.098975	0.579688	0.0863489	0.568536	0.0220938	-0.00990231	0.00559492	101.5	-0.245857	0.0374185	0.340389	0.0695813	0.5592	0.0174819	-0.0667747	0.0304193	104.75	-0.122091	0.0695026	0.909801	0.105014	0.603937	0.0266716	0.0240183	0.0186101	104.75	0.382373	0.141493	1.26938	0.227302	0.62438	0.0245748	-0.00176113	0.0173638
104.75	0.137513	0.127561	0.558683	0.148979	0.558457	0.0196186	0.00436531	0.0101023	107.75	-0.297586	0.0608486	0.0928964	0.0651982	0.554408	0.0219331	-0.0763727	0.0334094	110.75	-0.0132505	0.0382957	0.86497	0.055546	0.609825	0.0286398	-0.000584809	0.0126338	110.75	0.33096	0.162975	0.975513	0.198507	0.62196	0.0231458	-0.00991124	0.0185088
111	0.179996	0.162384	0.549635	0.166215	0.559814	0.0174266	0.0128804	0.0129187	115.75	-0.30844	0.128588	0.0740527	0.0942677	0.596157	0.0119991	-0.0362562	0.0191919	117	0.110406	0.125551	0.765772	0.0974775	0.611036	0.0319528	-0.0123744	0.00950185	116.75	0.160502	0.121709	0.670243	0.138201	0.622368	0.020093	-0.0097864	0.0193845
117	0.296126	0.139723	0.565192	0.137193	0.569388	0.0155392	0.015481	0.014346	121.5	-0.30939	0.153493	0.194537	0.102583	0.633921	0.0178211	-0.00232534	0.0130895	122.75	0.0509378	0.164335	0.625823	0.132435	0.609052	0.0374664	-0.0221879	0.00901309	122.75	0.0303386	0.0496131	0.431434	0.0699812	0.625036	0.0185764	-0.00572196	0.0156032
123	0.244169	0.0631966	0.507802	0.0515437	0.574621	0.0160153	0.0245851	0.0139908	127.5	-0.303103	0.171854	0.2622	0.12941	0.668926	0.0341633	0.0539735	0.0268166	128.5	-0.0592271	0.169512	0.386719	0.124678	0.602102	0.0408627	-0.0107715	0.00751858	128.75	0.0158223	0.106419	0.380573	0.103193	0.631051	0.0183186	-0.000368143	0.00932376
130.75	0.0855814	0.0883304	0.511901	0.0852267	0.57341	0.0179317	0.0257334	0.0110142	133.75	-0.3495	0.125931	0.331733	0.103421	0.688637	0.0475218	0.0846664	0.038797	134.5	-0.124978	0.150817	0.21495	0.0812897	0.594308	0.0394471	0.0161958	0.00678661	134.5	0.178247	0.13888	0.661741	0.0844401	0.630808	0.0180613	0.00560131	0.00574215
136.75	-0.0599818	0.114883	0.571615	0.126694	0.561744	0.0170211	0.0351076	0.00972192	139.75	-0.255424	0.0393948	0.334726	0.105203	0.672448	0.0469757	0.0796832	0.0349634	140.75	-0.0844912	0.0887794	0.28545	0.066698	0.585313	0.0362415	0.0265742	0.0093104	140.75	0.247311	0.0856329	0.931601	0.0538345	0.628144	0.0200686	-0.00271668	0.00696737
142.75	-0.211839	0.112305	0.429476	0.13333	0.535317	0.0153402	0.0483914	0.0136861	146	0.106025	0.0934052	0.445933	0.15542	0.636737	0.0349458	0.0488399	0.0223103	146.75	0.0374592	0.0354633	0.518889	0.0252571	0.579831	0.0311023	0.023155	0.0128636	146.75	0.255769	0.0269682	1.02362	0.0627516	0.618698	0.0221576	-0.0139037	0.0101336
148.5	-0.276226	0.0945727	0.449538	0.0860616	0.526169	0.0166526	0.0530259	0.0182649	152	0.339651	0.145432	0.506174	0.195414	0.599252	0.0181123	-0.00534167	0.0140051	152.75	0.217294	0.0735657	0.921666	0.0363692	0.582375	0.0281006	0.00795841	0.0110471	152.75	0.190748	0.0661383	1.02067	0.0749535	0.61511	0.0244048	-0.00704692	0.00981263
154.5	-0.202936	0.132734	0.481944	0.0622006	0.525133	0.0182326	0.0419049	0.0275798	158.25	0.509359	0.153821	0.584563	0.17098	0.567775	0.0107615	-0.02725	0.02558	158.5	0.312035	0.130252	1.33583	0.03599	0.580943	0.0264919	-0.00334983	0.00583367	158.75	0.302418	0.07966	0.939311	0.0600858	0.61977	0.0252991	0.00760827	0.00762705
160.5	0.000276593	0.167072	0.577545	0.108917	0.536052	0.021034	0.0560254	0.0416445	164.25	0.643312	0.12278	0.717326	0.145811	0.541113	0.0238416	0.0593197	0.056111	164.25	0.342062	0.139804	1.39506	0.14328	0.581412	0.0281505	0.00392747	0.00800205	164.5	0.547378	0.0717583	0.969635	0.0553064	0.619726	0.0230369	0.0810792	0.0141873
166.5	0.212553	0.14581	0.720864	0.0993725	0.54663	0.0219717	0.0962915	0.0581653	170.25	0.606477	0.120884	0.814879	0.124353	0.567459	0.0146986	0.305545	0.0689839	170.25	0.271804	0.115094	1.12419	0.181127	0.585355	0.0315527	0.0579894	0.0140236	170.5	0.592356	0.132862	0.954342	0.107202	0.622869	0.0199321	0.2382	0.037779
172.5	0.377571	0.0857415	0.738765	0.0896934	0.550912	0.0221826	0.23422	0.0707977	176.25	0.565273	0.132277	0.794803	0.149117	0.561139	0.0170414	0.591253	0.104432	176.25	0.154677	0.089935	0.668952	0.179525	0.588676	0.0344842	0.171603	0.0181896	176.5	0.608759	0.126704	0.936596	0.122112	0.625121	0.0179101	0.50454	0.0608281
178.5	0.406075	0.0541442	0.646986	0.115001	0.547622	0.0226447	0.444023	0.0783836	182.5	0.632058	0.138435	0.770665	0.172123	0.5793	0.0114046	0.884688	0.12477	182.25	0.0737831	0.058923	0.162053	0.170119	0.582867	0.0351062	0.363043	0.0214005	182.25	0.637532	0.095313	0.814048	0.104974	0.618873	0.0176857	0.792691	0.0781021
186.25	0.526809	0.0772403	0.543217	0.134123	0.534756	0.0228656	0.704444	0.07553	188.75	0.906347	0.112174	0.748004	0.214368	0.593328	0.00896564	1.05173	0.133161	188.25	0.112027	0.0759177	-0.186985	0.134977	0.565045	0.0336201	0.565482	0.0276217	188.25	0.570336	0.0660989	0.570213	0.0740814	0.608306	0.0184488	1.03801	0.0861076
192.25	0.6333	0.116173	0.570675	0.165696	0.513757	0.0218891	0.925672	0.0578158	194.75	1.2501	0.0564089	0.727522	0.217841	0.601931	0.00927655	1.03507	0.125924	194.5	0.224168	0.122267	-0.31609	0.143998	0.533974	0.0323222	0.724802	0.0325255	194.25	0.523466	0.0945849	0.273828	0.0287614	0.587874	0.0203322	1.15013	0.0721572
198.25	0.766284	0.136255	0.487945	0.168371	0.481515	0.0231396	1.03529	0.0269844	202.5	1.66117	0.05143	0.830589	0.204307	0.618641	0.00511524	0.868169	0.0966308	200.5	0.437869	0.122802	-0.318981	0.139929	0.497585	0.0295998	0.80959	0.0346923	200.25	0.6272	0.121879	-0.00607511	0.0362304	0.568346	0.021021	1.1037	0.0498681
204.25	0.817026	0.11038	0.315424	0.115764	0.449019	0.0249097	0.993343	0.0136942	208.5	1.82092	0.0825056	0.870887	0.190563	0.612568	0.00887918	0.589577	0.0685034	206.5	0.633011	0.0908051	-0.168614	0.126643	0.451272	0.0276379	0.785937	0.0285003	206.25	0.820972	0.119684	-0.0842053	0.0578584	0.551629	0.0212875	0.915374	0.0341652
212	0.958683	0.0843067	0.195238	0.0825572	0.402648	0.0241853	0.848168	0.0336239	216.25	1.77338	0.0927901	0.982135	0.168023	0.583397	0.0203483	0.309539	0.048065	212.5	0.86796	0.0814075	0.107989	0.113565	0.399635	0.024527	0.683465	0.018653	214	1.08652	0.0801382	0.116862	0.0886573	0.537161	0.0214083	0.673968	0.030273
217.75	0.984032	0.0447328	0.00610817	0.095251	0.36095	0.0233075	0.680251	0.0480791	223.75	1.71618	0.0507357	1.24087	0.159531	0.559788	0.0274047	0.117977	0.0353018	218.25	1.00639	0.130547	0.273665	0.170947	0.358358	0.0257367	0.560782	0.0107516	221.5	1.25641	0.0637476	0.521426	0.109095	0.517329	0.0189339	0.465998	0.0357721
223.75	0.993716	0.05251	-0.132345	0.160587	0.321706	0.0216088	0.552819	0.044646	230	1.50633	0.0218667	1.42523	0.150543	0.58533	0.0137817	0.052317	0.0145309	226	0.995827	0.137489	0.358882	0.150615	0.332443	0.0275469	0.460165	0.0197133	227.25	1.21108	0.0394803	0.774985	0.120335	0.503887	0.0184841	0.322778	0.036741
229.75	0.921447	0.0905121	-0.0924049	0.201413	0.307762	0.021759	0.553598	0.0349926	236	1.32527	0.0814158	1.56267	0.174187	0.621923	0.00520921	0.0543741	0.0252904	233.25	0.99226	0.132183	0.424786	0.118597	0.319784	0.0278733	0.420712	0.0286197	233.25	1.2532	0.02145	1.14713	0.133297	0.490028	0.0169018	0.259326	0.0389577
237.5	1.09267	0.148059	0.171766	0.237145	0.314183	0.0220064	0.666753	0.0430767	242	1.30039	0.0865297	1.62822	0.136713	0.683658	0.0302692	0.111615	0.0561051	239.25	0.90808	0.163702	0.391269	0.066791	0.313086	0.027512	0.452156	0.0479063	239.25	1.24112	0.0352512	1.3993	0.123161	0.467436	0.0166924	0.217541	0.0362811
243.25	1.2938	0.188629	0.320502	0.233196	0.315744	0.020443	0.859364	0.0649002	248.25	1.45676	0.114024	1.71305	0.162675	0.714314	0.0414166	0.147475	0.0704906	247	0.953501	0.201338	0.388588	0.0841283	0.307931	0.0274884	0.543674	0.0754058	245	1.19569	0.106653	1.47328	0.0908839	0.436434	0.0141992	0.200207	0.0290337
249.5	1.59572	0.20973	0.525053	0.210214	0.320651	0.0170683	1.06138	0.0902815	254.5	1.78677	0.15913	1.86169	0.181672	0.743224	0.0493335	0.188965	0.0821125	253	1.03748	0.171205	0.392694	0.0488262	0.305178	0.0268136	0.698771	0.10506	251	1.2659	0.149476	1.50832	0.0842981	0.404469	0.0143171	0.170565	0.0218159
255.25	1.85903	0.187362	0.699315	0.162559	0.318806	0.0162472	1.28045	0.116146	260.5	1.99794	0.172018	1.93627	0.181439	0.739661	0.0468583	0.191083	0.0812807	259	1.30428	0.171051	0.46801	0.0495225	0.297499	0.0250926	0.887652	0.131486	260.5	1.24517	0.146653	1.34365	0.0739301	0.387688	0.0153874	0.17344	0.0170458
261.25	2.13664	0.144324	0.594111	0.098055	0.30538	0.0175957	1.48017	0.138047	266.5	1.88613	0.180575	1.8663	0.194034	0.696683	0.0220824	0.158053	0.0571947	265	1.57694	0.178659	0.594438	0.108806	0.286557	0.0239867	1.10692	0.141401	266.25	1.34105	0.109747	1.23127	0.0850419	0.382866	0.0158484	0.1682	0.0185977
267	2.37512	0.133117	0.618983	0.0963188	0.283146	0.0175415	1.6782	0.149505	272.25	1.62406	0.17352	1.76835	0.17432	0.668737	0.00632335	0.142285	0.0380164	271	1.81627	0.157162	0.626442	0.126336	0.284955	0.0229269	1.35675	0.146918	272	1.36968	0.0815095	1.16437	0.0856667	0.389889	0.0178479	0.176573	0.0254548
273	2.5713	0.137464	0.645167	0.0692479	0.275247	0.017581	1.89198	0.149857	278.25	1.40852	0.151262	1.75456	0.152628	0.652959	0.00349468	0.146658	0.0239083	278.75	2.01534	0.127773	0.636113	0.0785584	0.283826	0.023934	1.63244	0.150391	278	1.34706	0.0738638	1.28934	0.0699698	0.396799	0.018944	0.178408	0.0352443
279	2.80727	0.134404	0.699178	0.0609557	0.269599	0.0171197	2.11639	0.151204	284	1.0768	0.11424	1.79109	0.0932562	0.647122	0.00834268	0.148397	0.012643	284.5	2.19576	0.149052	0.594121	0.0737595	0.287456	0.0240741	1.90979	0.160852	284	1.33297	0.0519482	1.34684	0.0630975	0.406272	0.0201224	0.19004	0.0430759
285	2.99597	0.145398	0.778715	0.0812459	0.275597	0.0155873	2.37413	0.15215	290.25	0.999053	0.0828627	1.85121	0.0572374	0.666606	0.00714166	0.169707	0.0128003	290.5	2.52338	0.194685	0.714431	0.10823	0.290444	0.0224978	2.19635	0.174118	289.75	1.48959	0.0761443	1.53486	0.103792	0.405265	0.0213164	0.20754	0.0500911
291	3.28868	0.194128	0.908087	0.0931955	0.282614	0.012701	2.62244	0.154764	296.25	1.07308	0.0712674	1.93568	0.0865602	0.661632	0.00823829	0.159042	0.0093074	296.25	2.71595	0.224024	0.853723	0.166466	0.295315	0.0207002	2.47064	0.186849	295.75	1.64528	0.0776602	1.64502	0.143359	0.389862	0.0234306	0.230684	0.0514176
297	3.33061	0.203406	0.874903	0.129578	0.284519	0.0100084	2.84763	0.163558	302.25	1.26472	0.105888	1.98101	0.143956	0.654165	0.0101751	0.139124	0.00864873	302.25	2.92048	0.233758	0.966554	0.175709	0.304064	0.0191404	2.72469	0.188988	301.75	1.8043	0.134149	1.67134	0.15561	0.375395	0.021914	0.257343	0.0489954
303	3.47566	0.173597	0.964631	0.1555	0.282819	0.0119404	3.05069	0.174384	308	1.41173	0.11373	1.80698	0.155895	0.660163	0.00650919	0.142427	0.0146531	308	3.12934	0.23936	1.04353	0.118109	0.313249	0.0193776	2.9575	0.184702	307.75	1.8	0.177489	1.40531	0.150812	0.360919	0.0217081	0.285226	0.0438624
308.75	3.57283	0.171258	1.02713	0.139954	0.273842	0.0155658	3.25014	0.183048	314	1.49631	0.085809	1.60655	0.118304	0.656631	0.00413834	0.140629	0.0181748	313.75	3.21371	0.237806	1.03687	0.0704374	0.320259	0.0208246	3.1446	0.175008	313.5	1.60736	0.20162	1.04088	0.133937	0.358002	0.0206975	0.325946	0.0422425
314.75	3.61728	0.175976	0.947877	0.124186	0.26484	0.0166562	3.42127	0.193124	321.75	1.58437	0.0637383	1.45698	0.0986587	0.650402	0.0069249	0.134324	0.0131409	319.75	3.29798	0.196123	1.03131	0.0987901	0.316628	0.0217193	3.30363	0.166994	319.25	1.5356	0.157064	0.989353	0.10872	0.362873	0.0204518	0.34167	0.0392332
320.5	3.59865	0.187791	0.888033	0.075262	0.266536	0.0162121	3.59156	0.196501	327.75	1.71113	0.0681937	1.49412	0.0922811	0.620564	0.0271071	0.102837	0.0172288	325.75	3.50107	0.133278	0.992559	0.12293	0.310921	0.022457	3.44002	0.16436	325.25	1.33852	0.0898528	0.903605	0.0695573	0.36633	0.0218981	0.36299	0.0375704
326.5	3.7806	0.217758	0.947859	0.0568524	0.276262	0.015441	3.74683	0.193697	333.75	1.89748	0.0964638	1.66852	0.110479	0.606669	0.0343105	0.0951545	0.0259067	331.75	3.94403	0.0891348	1.04431	0.0937763	0.302018	0.0219905	3.5696	0.16391	331.25	1.18903	0.077184	0.982984	0.0776452	0.365886	0.0221838	0.394127	0.0376435
332.5	3.9735	0.241503	0.994827	0.0501981	0.284144	0.0154094	3.86572	0.190411	339.75	1.99477	0.115791	1.88772	0.124817	0.651893	0.0246135	0.118599	0.0161244	337.75	4.38791	0.0840587	1.12968	0.0604441	0.290227	0.0223622	3.68737	0.166576	337.25	1.16879	0.127049	1.03917	0.0756886	0.365082	0.021521	0.428347	0.0378688
340	4.14422	0.240941	0.994657	0.0509291	0.294548	0.0162157	3.96078	0.179782	345.75	2.01493	0.148817	1.97473	0.146773	0.722629	0.0117074	0.185573	0.0303367	343.75	4.72562	0.0953241	1.27331	0.0300521	0.278923	0.0209376	3.80613	0.15946	343.25	1.12832	0.16954	1.09934	0.0978046	0.362423	0.0188622	0.456523	0.042986
346	4.42655	0.213516	1.01228	0.0677858	0.291308	0.0160957	4.02362	0.17215	351.75	1.97839	0.158653	1.93667	0.158738	0.730086	0.0167174	0.193609	0.0355536	349.75	4.72799	0.102792	1.19332	0.0516715	0.274906	0.0191171	3.90757	0.143042	349	1.12848	0.171542	1.22788	0.145571	0.358778	0.0158783	0.47494	0.051023
351.75	4.51535	0.179998	0.952701	0.0949599	0.288734	0.0154196	4.07845	0.168522	357.5	1.98085	0.155731	1.87537	0.170428	0.739019	0.0309706	0.220817	0.0490459	355.75	4.47645	0.126962	0.89976	0.0615274	0.273389	0.0183134	3.98332	0.121831	355	1.15999	0.140511	1.34455	0.169238	0.35634	0.0131523	0.470539	0.056878
357.75	4.58882	0.173036	0.955361	0.0902676	0.27946	0.0156301	4.11726	0.166867	363.25	1.82784	0.136237	1.84068	0.189056	0.718726	0.0317199	0.228276	0.0463459	361.75	4.1581	0.152277	0.61445	0.089159	0.269944	0.0189309	4.04527	0.10106	361	1.23155	0.15902	1.30131	0.178135	0.354515	0.0134813	0.469952	0.0622049
363.75	4.63089	0.187384	0.981266	0.0909325	0.279607	0.0130258	4.15655	0.166992	369.25	1.68403	0.06801	1.80386	0.149418	0.728827	0.0414136	0.256237	0.0562811	367.5	3.91191	0.165704	0.478134	0.087223	0.273099	0.0197969	4.07818	0.082383	366.75	1.3642	0.167686	1.34231	0.189781	0.356179	0.0164957	0.483621	0.0663542
369.75	4.70246	0.161532	1.00794	0.119349	0.278455	0.00926964	4.19823	0.167935	375.25	1.55172	0.0189572	1.76981	0.103009	0.714363	0.0349984	0.240451	0.0467989	373.5	3.95422	0.188398	0.608597	0.0957904	0.27191	0.0213092	4.10712	0.0764754	372.75	1.55681	0.135658	1.32627	0.214159	0.350709	0.0192094	0.482095	0.0691138
375.75	4.70159	0.142381	0.888994	0.14064	0.281471	0.00641093	4.23794	0.164871	381.25	1.36203	0.025504	1.77999	0.100825	0.698165	0.0216206	0.206302	0.0319402	379.25	4.21126	0.17486	0.838853	0.0794103	0.27348	0.0219591	4.139	0.0735747	378.75	1.50896	0.126534	1.16995	0.194046	0.34383	0.0206144	0.481523	0.0770537
381.75	4.68674	0.148835	0.838935	0.110743	0.280399	0.00745485	4.27306	0.15608	387.5	1.24486	0.0845696	1.78553	0.11098	0.725215	0.0266449	0.210909	0.0371346	385.25	4.44302	0.158116	0.998611	0.0923213	0.277137	0.0199046	4.16107	0.0776213	384.75	1.50795	0.152538	1.05921	0.157875	0.338853	0.0197854	0.493287	0.0808278
387.5	4.56417	0.153404	0.668093	0.0888632	0.279038	0.00889695	4.31293	0.152765	393.5	1.20981	0.123527	1.82782	0.136904	0.745352	0.0229371	0.188039	0.0373213	391.25	4.48644	0.148294	0.971725	0.137588	0.27943	0.01915	4.18525	0.0780446	390.75	1.56843	0.188854	1.08674	0.14079	0.333153	0.0161413	0.487102	0.0858825
395.25	4.4672	0.140019	0.637438	0.08236	0.273854	0.0107363	4.34824	0.149418	399	1.29857	0.140321	1.82734	0.177541	0.727813	0.0127398	0.147398	0.0298606	396.75	4.49044	0.159974	0.754833	0.122681	0.281551	0.0171046	4.19983	0.0716981	396.75	1.58727	0.139508	1.18175	0.140824	0.334577	0.0139	0.470054	0.0892374
401.25	4.39304	0.164452	0.641245	0.12222	0.268865	0.0122524	4.3618	0.155539	405	1.5809	0.174599	1.82359	0.179395	0.665461	0.0182859	0.0726385	0.0177651	402.75	4.50793	0.189265	0.423314	0.142924	0.28545	0.0192785	4.22715	0.0650697	402.25	1.7511	0.0948357	1.34703	0.182859	0.337383	0.0144953	0.458601	0.0872634
406.75	4.40028	0.199017	0.841065	0.150634	0.272248	0.0158549	4.38107	0.163103	412.75	1.86901	0.168786	1.89118	0.184152	0.635673	0.0272381	0.0600539	0.0223145	408.5	4.54289	0.17008	0.314929	0.134451	0.289329	0.0226848	4.27636	0.0612023	408	1.77054	0.114051	1.38541	0.211181	0.342768	0.0161592	0.456636	0.0844276
412.5	4.59982	0.215752	1.10422	0.165057	0.279055	0.0172676	4.39504	0.169526	420.5	1.96408	0.111245	1.88073	0.166996	0.627432	0.0302499	0.0754207	0.0240215	414.25	4.71762	0.0966942	0.384927	0.0914678	0.293954	0.0268999	4.33445	0.0526252	414	1.71836	0.160002	1.34865	0.227979	0.347403	0.0201978	0.473499	0.0810062
420.25	4.73861	0.226615	1.21852	0.168862	0.291544	0.0164107	4.40612	0.171173	426.25	1.92392	0.0865052	1.87195	0.134606	0.617404	0.0337255	0.0906642	0.0305174	420.5	4.9597	0.0749418	0.642218	0.0619871	0.301848	0.0268524	4.38136	0.0514424	421.5	1.66774	0.162794	1.34503	0.164485	0.339648	0.0220902	0.498151	0.0814728
426.25	4.83686	0.205614	1.14742	0.201883	0.298757	0.01459	4.45137	0.170961	433.75	1.77477	0.0763866	1.88199	0.138478	0.601871	0.0399906	0.0871059	0.0422947	426.25	5.02701	0.13863	0.742036	0.0673194	0.30669	0.0218646	4.43878	0.0574575	429	1.53763	0.142278	1.26536	0.103086	0.333243	0.0223695	0.496104	0.089342
432	4.76071	0.21907	0.957388	0.228757	0.307678	0.0133856	4.49873	0.164361	439.5	1.44833	0.106183	1.85449	0.178004	0.599663	0.0465051	0.0827883	0.0487501	434	4.96033	0.192718	0.734484	0.0846183	0.306181	0.015663	4.49417	0.0539879	434.75	1.39754	0.113773	1.18779	0.0481639	0.324586	0.0223831	0.481357	0.098916
438	4.76171	0.193278	0.794161	0.247511	0.308798	0.0118631	4.51849	0.153936	445.5	1.29615	0.0704716	1.802	0.162252	0.593312	0.0550751	0.0741996	0.057449	441.5	4.79091	0.198406	0.631706	0.0976315	0.311381	0.0125414	4.53337	0.0550967	440.75	1.4577	0.139246	1.03623	0.0407206	0.313804	0.0210332	0.476343	0.101507
445.5	4.89655	0.186027	0.861342	0.246849	0.313571	0.0109349	4.53539	0.1449	451.5	1.33736	0.0711723	1.85232	0.147339	0.592534	0.0565763	0.0562775	0.0578141	447.25	4.66995	0.188896	0.489624	0.117044	0.311195	0.0160693	4.55745	0.0629262	446.75	1.55432	0.176112	0.977606	0.0501934	0.306057	0.0183047	0.462097	0.101932
451.5	5.04484	0.17986	1.04112	0.205422	0.317927	0.0118315	4.55011	0.138729	457.75	1.49809	0.0836557	1.91778	0.125994	0.63317	0.0321827	0.08622	0.0337266	455	4.58569	0.136105	0.268506	0.154196	0.307948	0.0205576	4.56321	0.0739101	452.75	1.63053	0.209484	0.926954	0.0976305	0.30291	0.0169754	0.462162	0.093828
457.5	5.16218	0.180481	1.20183	0.189687	0.322031	0.0139608	4.57649	0.13757	463.75	1.73682	0.0811112	2.17977	0.126956	0.670768	0.00709596	0.120037	0.0188615	460.75	4.61943	0.0810453	0.180809	0.13738	0.312711	0.0255706	4.56361	0.0814355	458.5	1.74503	0.151972	0.950753	0.155424	0.306551	0.0166334	0.492654	0.0845057
463	5.28924	0.136077	1.37688	0.130857	0.321457	0.0164331	4.60533	0.143082	469.75	1.85486	0.0489138	2.29513	0.143368	0.719941	0.0239332	0.16338	0.0383841	466.75	4.79393	0.0996713	0.266246	0.093901	0.321822	0.0278003	4.57315	0.086758	467.75	1.70612	0.100399	0.969296	0.15832	0.313198	0.0167636	0.509291	0.0815192
469	5.32088	0.11927	1.32307	0.139663	0.316411	0.0164712	4.63994	0.152507	475.75	1.91295	0.0955784	2.24606	0.182642	0.712273	0.0253628	0.137901	0.0397158	472.75	4.93303	0.120818	0.381152	0.038603	0.322147	0.0268948	4.59735	0.0844696	473.5	1.71267	0.0748277	1.00977	0.103104	0.319963	0.0179513	0.529288	0.0821667
475	5.20701	0.103832	0.989514	0.11693	0.306233	0.0142088	4.64795	0.162737	481.75	1.9822	0.153962	2.20454	0.202335	0.630554	0.0202814	0.0387607	0.014282	478.75	4.99375	0.164813	0.587442	0.0640932	0.329977	0.0241679	4.63807	0.0776122	479.5	1.62395	0.0892457	0.968256	0.0233216	0.32314	0.0158444	0.527926	0.0835596
481	5.08659	0.11605	0.792201	0.109222	0.302978	0.0126629	4.64973	0.162825	487.75	1.93668	0.184783	2.01376	0.16367	0.551704	0.0631862	-0.0592205	0.0545901	486.5	5.07979	0.167697	0.735766	0.0687369	0.32792	0.02168	4.68691	0.0731044	485.25	1.40813	0.124766	0.943464	0.0625054	0.332091	0.0148695	0.506936	0.0859106
486.75	4.92672	0.1384	0.610961	0.0757579	0.301166	0.0144896	4.6186	0.157099	493.75	1.80306	0.172077	1.79916	0.114596	0.498229	0.0962521	-0.114866	0.0898891	492.25	5.11555	0.143577	0.794768	0.0764592	0.324794	0.0225075	4.72718	0.0708114	491.25	1.27122	0.109764	0.958249	0.098547	0.329797	0.0180494	0.49188	0.0868397
492.75	4.88312	0.141065	0.586373	0.0638077	0.299739	0.0166272	4.59618	0.148756	499.5	1.65814	0.12867	1.68208	0.0750659	0.536099	0.0791499	-0.0676015	0.0718749	498.25	5.20989	0.0873229	0.828734	0.115195	0.323747	0.0248016	4.72593	0.0680344	497	1.24762	0.0884193	0.89035	0.108933	0.329164	0.0208405	0.495243	0.0825272
498.75	4.91574	0.144091	0.881403	0.0542755	0.300282	0.018145	4.58677	0.144103	505.5	1.41063	0.111027	1.59353	0.0848222	0.628327	0.0348697	0.0267749	0.0307529	504.25	5.25897	0.11577	0.817285	0.143448	0.325275	0.0282625	4.69213	0.0664594	503	1.34971	0.0795989	0.943053	0.117063	0.334981	0.0212678	0.505731	0.0788495
504.75	4.94281	0.124551	1.08165	0.130756	0.291855	0.0181636	4.59661	0.150329	511.5	1.30097	0.143716	1.58301	0.0868904	0.711906	0.0141657	0.123425	0.0317319	510	5.23027	0.151716	0.785998	0.175022	0.329426	0.0289866	4.66559	0.0624456	509	1.49443	0.105938	0.966764	0.106776	0.340117	0.0223809	0.532701	0.0759604
510.75	4.98404	0.137915	1.29856	0.199044	0.286049	0.0172228	4.61235	0.159261	517.75	1.2498	0.162288	1.56671	0.0820662	0.744123	0.0301007	0.160815	0.0469991	516	5.2425	0.156823	0.87338	0.152781	0.332172	0.0290197	4.6497	0.0625925	515	1.77145	0.179143	1.08328	0.142217	0.341296	0.0227014	0.553615	0.0731282
516.75	4.98177	0.141673	1.4054	0.212084	0.29108	0.0154063	4.61474	0.166214	523.5	1.3804	0.208371	1.56379	0.104816	0.759846	0.0375021	0.176548	0.0544204	522	5.07754	0.172951	0.915488	0.123176	0.330659	0.0285873	4.65726	0.0650915	521	1.88063	0.183581	1.12094	0.1887	0.333824	0.0226072	0.545674	0.0712668
522.75	4.80895	0.165346	1.25055	0.19114	0.297667	0.0125254	4.6158	0.162082	531	1.56113	0.217948	1.69101	0.112701	0.717291	0.0146258	0.138737	0.0315085	528	4.79994	0.196583	0.792393	0.108915	0.32991	0.0274042	4.69416	0.0649211	526.75	1.86253	0.164622	1.08971	0.187399	0.31741	0.022795	0.543757	0.0747883
528.75	4.69717	0.225687	1.02374	0.152624	0.307597	0.0124565	4.61634	0.150963	537	1.62419	0.180049	1.78249	0.13636	0.67428	0.0127312	0.091268	0.0201036	534.25	4.7266	0.186578	0.679742	0.0832072	0.32574	0.0271992	4.73418	0.0564026	532.75	1.76482	0.135027	1.1139	0.185911	0.301095	0.0219006	0.53185	0.0771368
534.5	4.6427	0.267798	0.833656	0.172254	0.31807	0.0139998	4.63467	0.137686	543	1.67018	0.164894	1.81632	0.156873	0.658704	0.0253207	0.0667116	0.0229697	540.25	4.81259	0.169112	0.590816	0.118107	0.312388	0.0261837	4.7581	0.0496315	538.75	1.69243	0.0977724	1.15387	0.184193	0.298404	0.0183528	0.542335	0.0765004
540.5	4.67919	0.236849	0.649277	0.192393	0.318948	0.0145897	4.63493	0.126488	548.75	1.73794	0.112805	1.88822	0.181816	0.672976	0.0169589	0.0809014	0.0147552	546.25	4.87983	0.157329	0.533067	0.152443	0.305674	0.0254667	4.76661	0.0464662	544.5	1.74152	0.110726	1.06964	0.185873	0.298031	0.0161998	0.564662	0.0752931
548	4.66771	0.169177	0.625162	0.198688	0.312654	0.015172	4.6187	0.119975	554.75	1.73848	0.0785387	1.84906	0.168177	0.721529	0.0142509	0.130095	0.031133	552.25	5.0441	0.166161	0.56165	0.134757	0.301542	0.0253401	4.75932	0.0455606	550.5	1.78894	0.135626	0.988952	0.188301	0.304912	0.0127724	0.574679	0.0756676
554	4.67063	0.0816586	0.687637	0.150881	0.300488	0.0142096	4.58905	0.123301	561	1.74598	0.0612289	1.80831	0.15195	0.734741	0.0286348	0.148173	0.0389581	558.25	5.16554	0.18459	0.648044	0.116118	0.305155	0.0263907	4.74554	0.0527801	556.5	1.80933	0.176196	0.934114	0.185365	0.312031	0.0110581	0.58549	0.0756804
560	4.68852	0.100014	0.673849	0.130766	0.285963	0.0126863	4.56468	0.12667	566.75	1.86243	0.072132	1.80689	0.190292	0.723461	0.0306992	0.15808	0.0383508	564	5.12934	0.16769	0.652858	0.100892	0.311784	0.0266684	4.74356	0.0671452	562.25	1.70208	0.164531	0.868558	0.188836	0.312401	0.0155137	0.584394	0.0755602
566	4.73756	0.0965365	0.792432	0.137807	0.279515	0.013416	4.5322	0.128755	572.75	1.82264	0.0689891	1.70059	0.18944	0.700677	0.0204754	0.141393	0.0292009	570	5.09197	0.123618	0.679453	0.0701588	0.310134	0.0294476	4.73031	0.0789376	568.25	1.47093	0.161727	0.942195	0.155901	0.308509	0.0207822	0.562416	0.0778016
572	4.79135	0.0922563	0.892527	0.128097	0.281135	0.0147172	4.49221	0.131298	578.75	1.74595	0.0984151	1.64723	0.184393	0.682551	0.0124549	0.112856	0.017677	576	4.95363	0.0435334	0.705564	0.0540837	0.311611	0.0317875	4.69425	0.0805907	574	1.23365	0.181234	0.955783	0.0835565	0.304828	0.0252867	0.550488	0.0792645
578.25	4.88433	0.138993	0.960189	0.101108	0.279052	0.0150788	4.42603	0.134	584.75	1.57592	0.101415	1.58418	0.181348	0.639123	0.0161399	0.0140933	0.0147781	582	4.8255	0.072123	0.693226	0.0701847	0.312979	0.0318487	4.61884	0.0717886	580	1.28622	0.163911	1.06612	0.054418	0.301429	0.0290393	0.545663	0.0831891
584.25	4.95455	0.192122	1.04859	0.124977	0.284318	0.0184564	4.24446	0.16473	590.5	1.45051	0.0972836	1.57885	0.15077	0.634706	0.0206679	-0.11283	0.0164051	588	4.77621	0.125292	0.768167	0.0777339	0.308458	0.0311486	4.40622	0.0716604	586	1.47316	0.133399	1.25015	0.0551376	0.302586	0.0288197	0.509541	0.0940045
590	4.86578	0.229378	1.18729	0.204256	0.287641	0.01734	3.89287	0.21803	596.25	1.28345	0.0888775	1.65495	0.15261	0.660638	0.0118387	-0.264045	0.0149869	594	4.4994	0.128889	0.744728	0.0578479	0.302458	0.0283207	3.99193	0.102659	592	1.54751	0.116408	1.16741	0.0938508	0.305958	0.0252351	0.383577	0.0985934
596	4.46648	0.251065	1.29134	0.287879	0.285101	0.0148485	3.33564	0.282349	602.25	1.08383	0.0803149	1.82243	0.161737	0.697067	0.0141876	-0.429038	0.0421605	599.75	4.02831	0.125225	0.872913	0.0645304	0.304985	0.0248817	3.3734	0.139938	598	1.51093	0.0761122	1.15287	0.164357	0.308083	0.0198898	0.152636	0.105435
603.75	3.80626	0.252361	1.48302	0.311001	0.282116	0.0117748	2.65228	0.332276	608.25	0.854363	0.0771668	1.83897	0.180556	0.737696	0.0257345	-0.583664	0.0777993	606	3.40469	0.120891	1.06747	0.0852539	0.317027	0.0222077	2.55452	0.156635	603.75	1.202	0.0890912	1.10367	0.212989	0.318172	0.0159622	-0.147514	0.109968
609.75	3.05507	0.269317	1.71442	0.268267	0.293334	0.00817657	1.90895	0.340744	614.25	0.531321	0.0851414	1.76258	0.209988	0.713901	0.0111524	-0.717946	0.0795145	612	2.68647	0.122638	1.29498	0.127698	0.332964	0.0229466	1.67111	0.14586	609.5	0.80344	0.132959	1.05942	0.196521	0.325404	0.0134419	-0.437816	0.100627
615.25	2.23102	0.251235	1.83691	0.186904	0.322514	0.0085817	1.15864	0.284984	623.75	0.319653	0.0761616	1.5378	0.205972	0.6481	0.0288128	-0.803884	0.0532685	618	1.75103	0.143404	1.37764	0.133404	0.358523	0.0229	0.8918	0.11806	615.25	0.406548	0.156194	1.1596	0.155265	0.333438	0.0124063	-0.669015	0.0805493
621.5	1.39624	0.219955	1.89729	0.118691	0.364487	0.0122817	0.544232	0.207699	629.5	0.121817	0.0577123	1.18399	0.175015	0.599715	0.0532577	-0.783676	0.0289181	624	1.01378	0.118219	1.36676	0.122189	0.389136	0.0258539	0.286493	0.0747513	621.25	0.146632	0.188873	1.30776	0.157342	0.339465	0.0122963	-0.759118	0.0621996
629	0.651228	0.195048	1.71694	0.117143	0.411373	0.0126592	0.115928	0.130038	635.5	0.105355	0.0524776	0.890248	0.180597	0.569272	0.0686011	-0.70937	0.0251124	630	0.355382	0.116375	1.16798	0.0424072	0.427827	0.0290246	-0.0752021	0.0345181	628.75	0.0770106	0.159426	1.4057	0.190619	0.347852	0.0141367	-0.720836	0.045126
635	0.236915	0.180399	1.32954	0.1624	0.45235	0.0122901	-0.140436	0.0666749	643.25	0.26015	0.0715434	0.819112	0.18037	0.58022	0.0639461	-0.588	0.0278221	635.75	0.00561732	0.112998	0.943701	0.0295665	0.46619	0.0318681	-0.202796	0.0146795	636.25	0.243753	0.1004	1.56687	0.182661	0.354485	0.0172709	-0.62255	0.0338854
640.75	-0.0166436	0.172281	0.886037	0.195676	0.488647	0.0134233	-0.266032	0.0458031	649	0.399127	0.0909047	0.765837	0.189289	0.665691	0.0262765	-0.420998	0.0184615	645	-0.133334	0.124067	0.736253	0.0756393	0.495803	0.0343891	-0.242843	0.00817542	642	0.337193	0.0660326	1.60085	0.101585	0.373164	0.0193447	-0.51127	0.0353989
646.75	-0.0443171	0.183354	0.645938	0.192409	0.508613	0.0112638	-0.252822	0.0500199	655	0.384449	0.134166	0.835067	0.192358	0.756631	0.0178733	-0.267485	0.0411733	650.75	-0.113893	0.137994	0.556338	0.105788	0.522031	0.0353121	-0.236209	0.00920303	648	0.352399	0.110227	1.48076	0.0569998	0.395406	0.020079	-0.437915	0.0423998
654.75	-0.192785	0.166407	0.378872	0.125929	0.537063	0.0130469	-0.211038	0.0477314	660.75	0.24399	0.132802	0.883899	0.162805	0.806929	0.0452919	-0.18394	0.0622385	656.75	-0.0331531	0.162765	0.503613	0.146373	0.547086	0.035435	-0.22201	0.0105027	654	0.396171	0.155952	1.36216	0.121551	0.420297	0.0212079	-0.409325	0.0452368
660	-0.217899	0.146703	0.333721	0.108109	0.557788	0.0186059	-0.154094	0.0396933	666.75	0.0237116	0.0962549	0.796024	0.163955	0.798185	0.0423211	-0.165976	0.0544348	664.5	0.00569082	0.183883	0.533173	0.137584	0.568255	0.0356795	-0.199777	0.0118138	660	0.354632	0.133011	1.10846	0.167134	0.448576	0.0233124	-0.402463	0.0436803
666	-0.238161	0.095704	0.318682	0.0648418	0.575291	0.0238853	-0.116345	0.0280938	672.75	-0.171818	0.0457628	0.603555	0.123439	0.753834	0.0176818	-0.199026	0.0308456	670.25	0.00760879	0.137955	0.536231	0.146161	0.592022	0.036434	-0.169558	0.0141518	666	0.249446	0.110388	0.915113	0.173235	0.462376	0.0234666	-0.398079	0.0424415
672	-0.10734	0.107031	0.308501	0.0285987	0.591116	0.0263223	-0.105597	0.0217625	678.75	-0.234627	0.0461447	0.424587	0.0759031	0.693596	0.0252628	-0.265751	0.0216741	676	-0.0573383	0.0691288	0.54075	0.10873	0.61473	0.0364746	-0.121364	0.0168712	675.5	0.266237	0.0845368	0.911081	0.162903	0.477316	0.0234281	-0.383108	0.0404974
677.75	0.0185	0.137927	0.417975	0.0926227	0.600597	0.0270145	-0.102578	0.0183493	684.75	-0.104407	0.063458	0.326255	0.0415406	0.689425	0.0427681	-0.282123	0.0288105	682.25	0.010844	0.0782167	0.650755	0.0793824	0.632115	0.035579	-0.0947399	0.0148107	680.75	0.397204	0.0972422	1.07679	0.0829887	0.487739	0.0253798	-0.35186	0.0398443
683.75	0.309705	0.127775	0.570287	0.106678	0.605843	0.0247274	-0.0986991	0.0145544	690.75	0.104528	0.0319534	0.282669	0.0797506	0.709726	0.0460175	-0.28495	0.0270825	688	0.0829197	0.131386	0.7134	0.04702	0.650462	0.0339856	-0.0712236	0.0108033	686.75	0.492094	0.137301	1.24748	0.0784281	0.499849	0.0270499	-0.310519	0.0401273
689.5	0.505932	0.127734	0.779923	0.119582	0.606026	0.0233637	-0.0901723	0.0157435	697	0.151111	0.0221284	0.238586	0.105539	0.697509	0.0494671	-0.305829	0.0322234	695.5	0.0992103	0.135475	0.66876	0.0404688	0.658374	0.0319704	-0.06089	0.0127452	692.75	0.441384	0.121096	1.3772	0.0684637	0.510249	0.0273188	-0.268697	0.0356449
695.5	0.503072	0.0877439	0.973804	0.082693	0.606307	0.0243032	-0.0845582	0.017312	703	0.257608	0.080375	0.30802	0.188123	0.729902	0.0224905	-0.25289	0.0146873	701.5	0.0718409	0.139136	0.543932	0.0883755	0.659524	0.029481	-0.0560443	0.0187654	698.75	0.270709	0.106403	1.23604	0.102161	0.525073	0.0257562	-0.231089	0.0300253
701.5	0.444444	0.0576458	1.09636	0.0418174	0.608245	0.0237409	-0.0769089	0.0175648	709	0.329207	0.124429	0.413665	0.246409	0.719104	0.0116559	-0.223024	0.0115071	707.5	0.0602458	0.168178	0.416778	0.131223	0.650537	0.0308941	-0.0576899	0.0159582	704.75	-0.0337911	0.0776259	0.920158	0.1483	0.54035	0.0236269	-0.208593	0.0240383
																		713.25	0.122206	0.138964	0.358838	0.126228	0.637689	0.0351068	-0.0575448	0.00988859	710.5	-0.381739	0.0884152	0.489874	0.162974	0.559932	0.0199198	-0.183409	0.0227245
																											716.5	-0.566017	0.0538957	0.130303	0.169504	0.577921	0.0186327	-0.167241	0.0230118
																											722.5	-0.579459	0.0468082	-0.00613164	0.189544	0.593237	0.0192872	-0.151064	0.0301472

## Sheet: 3 data, statistics
Repeat 1															Repeat 2														Repeat 3
Time, min	Average F						Standard deviation							Time, min	Average F						Standard deviation							Time, min	Average F						Standard deviation
	control, Col-0	control, rcd1	control, rcd1 ntrc	MV, Col-0	MV, rcd1	MV, rcd1 ntrc	control, Col-0	control, rcd1	control, rcd1 ntrc	MV, Col-0	MV, rcd1	MV, rcd1 ntrc			control, Col-0	control, rcd1	control, rcd1 ntrc	MV, Col-0	MV, rcd1	MV, rcd1 ntrc	control, Col-0	control, rcd1	control, rcd1 ntrc	MV, Col-0	MV, rcd1	MV, rcd1 ntrc			control, Col-0	control, rcd1	control, rcd1 ntrc	MV, Col-0	MV, rcd1	MV, rcd1 ntrc	control, Col-0	control, rcd1	control, rcd1 ntrc	MV, Col-0	MV, rcd1	MV, rcd1 ntrc
1.82667	1	1	1	1	1	1	0	0	0	0	0	0		1.82667	1	1	1	1	1	1	0	0	0	0	0	0		1.82667	1	1	1	1	1	1	0	0	0	0	0	0
1.99333	1.45996	1.62067	1.52303	1.24504	1.28366	1.2554	0.0502384	0.0508904	0.0484586	0.0297941	0.0360541	0.0467874		1.99333	1.32265	1.39257	1.38431	1.16949	1.18409	1.1944	0.0645115	0.0389444	0.0624186	0.0113884	0.0179486	0.0139449		1.99333	1.1995	1.32336	1.33162	1.15923	1.22708	1.23788	0.0155241	0.0375072	0.0199497	0.00903041	0.0232055	0.0381667
2.16	3.37797	3.5183	3.37861	1.86443	2.00135	1.87752	0.19186	0.191506	0.128968	0.143624	0.121943	0.0569505		2.16	3.05444	3.02914	2.95541	1.65566	1.80793	1.5037	0.158521	0.129269	0.0530993	0.0449784	0.0425906	0.0931881		2.16	2.53822	2.71605	2.57687	1.74469	1.91282	1.65826	0.0678781	0.115803	0.055968	0.101575	0.0397101	0.184699
2.32667	2.40363	2.50413	2.34631	1.60372	1.65674	1.53994	0.117048	0.16875	0.242768	0.10117	0.0890835	0.0463755		2.32667	2.12929	2.22165	2.10207	1.43243	1.49702	1.24274	0.128225	0.0763309	0.0203091	0.023259	0.0374205	0.0715699		2.32667	1.86425	1.93212	1.53419	1.42164	1.48531	1.24555	0.0448733	0.0523698	0.0749528	0.0554412	0.0201429	0.114503
2.49333	1.96756	2.0467	1.92717	1.4854	1.50572	1.40407	0.149186	0.142554	0.184813	0.0899311	0.0778093	0.0489556		2.49333	1.72157	1.79254	1.68214	1.32127	1.34818	1.13656	0.0614426	0.0754345	0.0407859	0.0119157	0.0241182	0.0651691		2.49333	1.48817	1.4725	1.22896	1.26916	1.3095	1.09862	0.0186251	0.029747	0.0675162	0.0554478	0.0202196	0.0824827
2.66	1.69336	1.80404	1.70301	1.41529	1.42399	1.33554	0.144417	0.160461	0.134797	0.0862814	0.072202	0.0425383		2.66	1.47588	1.52114	1.46618	1.2338	1.26278	1.06709	0.0559655	0.053262	0.037272	0.0159855	0.0231161	0.0471065		2.66	1.24966	1.24964	1.06718	1.1705	1.19828	1.01503	0.0241947	0.0408478	0.0280571	0.046904	0.0212994	0.0529311
2.82667	1.50827	1.56976	1.49832	1.3618	1.36113	1.28379	0.0806514	0.108757	0.131618	0.0835351	0.0663063	0.0382773		2.82667	1.3063	1.3399	1.29328	1.17924	1.19759	1.01964	0.0468416	0.0484263	0.0370045	0.0246835	0.0243856	0.0499452		2.82667	1.17886	1.18848	0.997643	1.10545	1.1263	0.968669	0.0148395	0.0308536	0.0329849	0.0615441	0.0261127	0.0566298
2.99333	1.41329	1.43742	1.33103	1.30268	1.30264	1.2351	0.0507114	0.0594091	0.0889144	0.0788642	0.0621221	0.0333076		2.99333	1.2313	1.26088	1.16394	1.13865	1.15163	0.98412	0.0262744	0.0332208	0.0347843	0.0239452	0.0176422	0.0460894		2.99333	1.20709	1.2393	0.966887	1.0668	1.08047	0.943806	0.0338002	0.0342513	0.0372391	0.0640826	0.0217882	0.0539807
3.16	1.40559	1.40912	1.26257	1.27958	1.27711	1.21185	0.0464989	0.0374892	0.0718774	0.0854149	0.0545824	0.0249994		3.16	1.21054	1.24433	1.07423	1.09822	1.11442	0.962022	0.0143359	0.0268217	0.0239023	0.0344111	0.0144239	0.0458073		3.16	1.24669	1.29288	0.938245	1.03786	1.05111	0.920732	0.0337049	0.036659	0.0347298	0.051447	0.0180559	0.0672283
3.32667	1.39977	1.3975	1.22341	1.26142	1.25815	1.19606	0.036828	0.0341912	0.0828135	0.0761876	0.0522516	0.0336426		3.32667	1.23046	1.26673	1.01362	1.0698	1.08394	0.931528	0.0155424	0.0212007	0.0289057	0.0326013	0.0117942	0.0476063		3.32667	1.28214	1.31701	0.914315	1.02529	1.04067	0.911144	0.0480052	0.0469946	0.0324698	0.0531001	0.0168863	0.0599125
3.49333	1.40001	1.39331	1.20058	1.24167	1.23738	1.17445	0.0311438	0.0269661	0.101191	0.0715628	0.0489715	0.0309774		3.49333	1.24816	1.28907	0.974976	1.05239	1.0617	0.922954	0.0201958	0.0247155	0.0258572	0.0291606	0.0170034	0.0485718		3.49333	1.29557	1.32441	0.900946	1.01458	1.03675	0.897371	0.0499945	0.0470094	0.0366178	0.042058	0.0312076	0.0587955
3.66	1.3935	1.38921	1.19089	1.22798	1.22124	1.16771	0.0279331	0.0280665	0.122271	0.0734938	0.0501728	0.0304676		3.66	1.26796	1.31079	0.951536	1.03094	1.04081	0.903469	0.0196724	0.0360893	0.03526	0.0341493	0.0195706	0.0359813		3.66	1.29623	1.32773	0.88636	1.00182	1.03643	0.89249	0.0401728	0.0437999	0.0457688	0.051545	0.03512	0.0666846
3.82667	1.40407	1.4015	1.20179	1.22374	1.21003	1.15431	0.0309137	0.0282408	0.139793	0.0700024	0.0470071	0.027951		3.82667	1.28215	1.32972	0.928914	1.02121	1.03074	0.8867	0.019279	0.0385469	0.040146	0.0467813	0.0210804	0.0463282		3.82667	1.29565	1.32703	0.878257	0.99874	1.03647	0.892423	0.0390677	0.0547861	0.0551989	0.0523686	0.0384628	0.0637017
3.99333	1.39367	1.39722	1.19184	1.20988	1.20054	1.14387	0.0225789	0.0269128	0.163167	0.0674222	0.0427272	0.0285333		3.99333	1.28801	1.34253	0.917187	1.00882	1.01648	0.875959	0.0221277	0.0488045	0.0455379	0.037603	0.0122446	0.0465555		3.99333	1.29312	1.3349	0.868889	0.989472	1.04026	0.891016	0.0296706	0.0438755	0.0711864	0.0549754	0.0481382	0.069097
4.16	1.40497	1.40586	1.19783	1.20199	1.19708	1.13731	0.0187617	0.032851	0.179109	0.0644149	0.0424842	0.0285472		4.16	1.30506	1.35493	0.904688	0.996188	1.00502	0.864552	0.025299	0.0490135	0.0516841	0.037927	0.0126874	0.0445143		4.16	1.2893	1.33104	0.85966	0.992823	1.0394	0.886662	0.0318003	0.0414116	0.0743102	0.0581114	0.0501383	0.0789423
4.32667	1.41051	1.41194	1.20063	1.20008	1.19434	1.13774	0.0246453	0.0383547	0.190717	0.0629435	0.0397936	0.0323173		4.32667	1.30506	1.35513	0.901885	0.980985	0.995116	0.85888	0.025299	0.0533583	0.0489132	0.0354379	0.0168197	0.0417137		4.32667	1.28302	1.33443	0.857805	0.979645	1.03581	0.886187	0.0329076	0.0551805	0.0825433	0.058879	0.0519682	0.0822785
4.49333	1.38216	1.37844	1.18937	1.19029	1.18169	1.13094	0.0252223	0.0340353	0.189144	0.0662498	0.045303	0.0326147		4.49333	1.31098	1.36394	0.891403	0.990679	0.9918	0.853397	0.026748	0.0526935	0.0559796	0.0357741	0.0222434	0.0462849		4.49333	1.27645	1.32703	0.861931	0.985373	1.04243	0.89161	0.0319958	0.0547861	0.0999036	0.0584566	0.0514332	0.092542
4.66	1.34439	1.35306	1.17611	1.1791	1.17062	1.1168	0.0201064	0.0398284	0.184306	0.0661903	0.0385258	0.0254515		4.66	1.30795	1.36374	0.881249	0.974688	0.985047	0.848255	0.0295392	0.0493676	0.0631151	0.0420347	0.0182472	0.0434821		4.66	1.2766	1.32372	0.855202	0.979455	1.03581	0.894132	0.0174644	0.0573309	0.106528	0.0638768	0.0519682	0.0958865
4.82667	1.32471	1.33179	1.16562	1.17476	1.1614	1.11044	0.0179142	0.0394124	0.186709	0.0632504	0.0381466	0.0295608		4.82667	1.30883	1.36035	0.87342	0.96835	0.982378	0.843224	0.0272992	0.058985	0.0635715	0.0358363	0.0242547	0.0469155		4.82667	1.2532	1.32321	0.854961	0.97303	1.03274	0.898011	0.023796	0.0618774	0.108832	0.0641117	0.0474019	0.106905
4.99333	1.316	1.3318	1.16555	1.17129	1.16113	1.1039	0.0266442	0.0362258	0.187086	0.0691813	0.033823	0.0290266		4.99333	1.29986	1.36334	0.87837	0.965202	0.971225	0.831688	0.0266661	0.0565362	0.0682655	0.04526	0.0168915	0.0443023		4.99333	1.25204	1.32776	0.853347	0.976571	1.03274	0.895774	0.0160114	0.052515	0.115226	0.0622908	0.0474019	0.108089
5.16	1.31418	1.33028	1.16268	1.16336	1.15529	1.10101	0.027126	0.043861	0.188454	0.067132	0.0407765	0.0277431		5.16	1.29737	1.36059	0.860645	0.958905	0.965954	0.826699	0.0298349	0.0444998	0.0678114	0.0402832	0.0156617	0.0431098		5.16	1.23542	1.31654	0.854069	0.964113	1.02292	0.896983	0.0111728	0.0588181	0.131034	0.057964	0.0421899	0.110562
5.32667	1.30256	1.32358	1.16034	1.1549	1.14773	1.09386	0.033641	0.0391018	0.193738	0.0625746	0.0373252	0.0267165		5.32667	1.29144	1.34758	0.87118	0.952527	0.965954	0.826949	0.0292898	0.0465199	0.0727008	0.0329626	0.0156617	0.0514761		5.32667	1.229	1.32776	0.852069	0.966187	1.02599	0.901483	0.0181734	0.052515	0.129129	0.0566122	0.0470483	0.105466
5.49333	1.30254	1.32554	1.16289	1.15095	1.14475	1.09082	0.0303659	0.0393733	0.198299	0.0637365	0.0374974	0.0331269		5.49333	1.27398	1.34399	0.863861	0.946767	0.958885	0.823799	0.0230098	0.0533631	0.0717608	0.035722	0.0196662	0.0410156		5.49333	1.19944	1.31003	0.852311	0.948447	1.01023	0.90265	0.0221882	0.0420106	0.127352	0.0613616	0.0426699	0.120713
5.66	1.30083	1.32895	1.16588	1.15328	1.14139	1.0907	0.0341264	0.0464404	0.195834	0.0656397	0.036292	0.0309493		5.66	1.26801	1.32929	0.863759	0.943082	0.955886	0.821025	0.0357891	0.0394923	0.0745899	0.0366744	0.0177318	0.0455837		5.66	1.18894	1.30267	0.852456	0.951571	1.01953	0.900861	0.0173017	0.0493592	0.138039	0.0536084	0.0410996	0.121806
5.82667	1.30814	1.34002	1.16741	1.15295	1.14661	1.09273	0.0418598	0.0436626	0.202137	0.0658079	0.0371112	0.0326292		5.82667	1.25945	1.32057	0.864087	0.93501	0.952735	0.815475	0.0354517	0.040615	0.0739196	0.0298858	0.0255349	0.0498888		5.82667	1.16591	1.28972	0.852763	0.950377	1.01413	0.909834	0.0256219	0.0454648	0.145056	0.0493612	0.0418956	0.132169
5.99333	1.26798	1.3019	1.14351	1.13491	1.13184	1.07593	0.0461037	0.0405369	0.188904	0.0621712	0.0363263	0.0274433		5.99333	1.24468	1.31923	0.861182	0.934132	0.942228	0.812704	0.0334246	0.0387623	0.0749498	0.0359276	0.019402	0.0493363		5.99333	1.15918	1.29739	0.850359	0.944679	1.01059	0.911043	0.0198933	0.0497124	0.148512	0.0518463	0.0469714	0.134743
6.16	1.26228	1.30585	1.14474	1.13765	1.13048	1.0726	0.0413747	0.0372082	0.18632	0.0663167	0.0300303	0.0295131		6.16	1.23639	1.30962	0.85806	0.931375	0.9499	0.809553	0.0338208	0.0348132	0.0866124	0.0390432	0.027171	0.0392616		6.16	1.13725	1.27657	0.847889	0.934154	1.00724	0.906242	0.0170042	0.0429465	0.143272	0.0430087	0.0484339	0.126367
6.32667	1.26912	1.30796	1.14917	1.1356	1.12706	1.06922	0.0451415	0.0422594	0.191904	0.0666894	0.0334265	0.0273999		6.32667	1.22163	1.29149	0.860863	0.922775	0.93831	0.801358	0.024259	0.0327312	0.0886376	0.0342356	0.0127178	0.0489183		6.32667	1.12035	1.26586	0.852763	0.931879	1.00062	0.90924	0.021475	0.0428079	0.145056	0.0533428	0.0484768	0.127947
6.49333	1.26381	1.30646	1.14953	1.13175	1.12428	1.06966	0.044505	0.0401023	0.195047	0.0666091	0.0336518	0.035907		6.49333	1.21121	1.28482	0.850726	0.914167	0.929928	0.798396	0.0266069	0.0401808	0.0869813	0.029731	0.0322497	0.045354		6.49333	1.09952	1.25923	0.845889	0.921495	1.00015	0.901147	0.0154128	0.0548103	0.141415	0.0476693	0.0590392	0.127711
6.66	1.26376	1.31673	1.1518	1.12752	1.1242	1.06755	0.0432157	0.0382922	0.195064	0.065633	0.029442	0.0326201		6.66	1.1995	1.28216	0.85806	0.919875	0.928844	0.798396	0.0316143	0.0337562	0.0866124	0.0361704	0.0248953	0.045354		6.66	1.09021	1.25202	0.841323	0.927869	1.00062	0.908331	0.0163924	0.049601	0.146635	0.0461748	0.0484768	0.138694
6.82667	1.26402	1.31095	1.15206	1.12594	1.11791	1.06627	0.0421941	0.0374612	0.197331	0.0631905	0.029137	0.0372167		6.82667	1.19051	1.27262	0.853277	0.913362	0.932324	0.790013	0.0350451	0.0302641	0.0823084	0.0405252	0.0253936	0.0485012		6.82667	1.07994	1.24466	0.836111	0.921584	1.00369	0.911329	0.00957457	0.0544517	0.140705	0.0502071	0.0535311	0.140418
6.99333	1.28049	1.3286	1.15795	1.12565	1.11917	1.05939	0.055414	0.0385788	0.205515	0.0584284	0.0394214	0.0343182		6.99333	1.18178	1.26297	0.852958	0.910811	0.922737	0.784339	0.032487	0.0195062	0.0959217	0.0365959	0.0232033	0.0501758		6.99333	1.0563	1.22623	0.836207	0.908974	0.993921	0.907737	0.011851	0.0536657	0.146451	0.0493632	0.0527297	0.135023
7.16	1.22491	1.27458	1.12418	1.11396	1.10878	1.05253	0.0486354	0.0372782	0.181779	0.065222	0.0305672	0.0310039		7.16	1.17584	1.25663	0.86146	0.904722	0.922737	0.787051	0.0337092	0.0210625	0.0861003	0.0337996	0.0232033	0.0449479		7.16	1.04319	1.22361	0.833707	0.915399	0.990334	0.903384	0.00271037	0.057091	0.144109	0.0491251	0.054277	0.144121
7.32667	1.20417	1.25518	1.1166	1.10629	1.09889	1.04373	0.0456484	0.0323269	0.182593	0.062985	0.0325767	0.0279584		7.32667	1.15302	1.24371	0.855509	0.901325	0.919421	0.784279	0.0418909	0.0296883	0.0912431	0.039136	0.0263936	0.0447351		7.32667	1.037	1.2157	0.833707	0.908367	0.990334	0.90562	0.0151174	0.0549033	0.144109	0.0439145	0.054277	0.142741
7.49333	1.20968	1.26049	1.12069	1.11162	1.10537	1.04607	0.0529149	0.0388302	0.177901	0.0611276	0.0347759	0.0352485		7.49333	1.14719	1.23397	0.845823	0.895236	0.912352	0.78163	0.0408944	0.0205738	0.0942375	0.0371341	0.0296786	0.0520616		7.49333	1.03088	1.2037	0.831207	0.905016	0.986983	0.902789	0.00915344	0.0585723	0.141906	0.0432814	0.0560724	0.140564
7.66	1.19923	1.25203	1.11134	1.10655	1.09567	1.04112	0.0509371	0.0364684	0.181078	0.066225	0.0315862	0.0323987		7.66	1.14429	1.22771	0.847578	0.895236	0.919421	0.770636	0.0400775	0.0241935	0.0943501	0.0371341	0.0263936	0.047282		7.66	1.02364	1.2037	0.826333	0.902081	0.993405	0.902789	0.00667994	0.0585723	0.139998	0.0481837	0.0595469	0.140564
7.82667	1.20235	1.2534	1.11367	1.10217	1.09237	1.03989	0.0476897	0.030045	0.182204	0.0616124	0.0278446	0.0373358		7.82667	1.14109	1.22808	0.843047	0.892087	0.915065	0.775767	0.0414139	0.0203252	0.0964578	0.0339455	0.0157792	0.0470437		7.82667	1.00724	1.19704	0.826333	0.901524	0.98415	0.894558	0.00836316	0.0618705	0.139998	0.0377858	0.0601073	0.138304
7.99333	1.21128	1.26021	1.11801	1.10017	1.09396	1.03497	0.0534369	0.0344598	0.185158	0.0577369	0.0346355	0.0383185		7.99333	1.12656	1.20878	0.843149	0.891631	0.908433	0.762131	0.039199	0.0202782	0.0935628	0.0410411	0.0227535	0.0428764		7.99333	1.00673	1.18585	0.829045	0.895238	0.983586	0.903384	0.00784899	0.0743156	0.143698	0.0427323	0.0554289	0.144121
8.16	1.20737	1.26502	1.11795	1.09668	1.08767	1.03478	0.0471206	0.0373117	0.185034	0.0639985	0.0315976	0.0405236		8.16	1.12363	1.21197	0.838021	0.885542	0.908914	0.764964	0.0360113	0.0218399	0.098234	0.0370713	0.0214151	0.0456535		8.16	0.996966	1.17915	0.819392	0.895655	0.983912	0.891252	0.00606796	0.0675869	0.135563	0.048361	0.0509146	0.138769
8.32667	1.21485	1.26969	1.12088	1.09641	1.08598	1.02811	0.0582828	0.0338037	0.186876	0.0638672	0.0324154	0.0387667		8.32667	1.1066	1.20244	0.840469	0.882353	0.89993	0.762131	0.0463154	0.024677	0.0967331	0.0327223	0.0315125	0.0428764		8.32667	0.987457	1.16874	0.814488	0.888346	0.977682	0.886304	0.00980617	0.0706213	0.136722	0.0428005	0.0539688	0.144325
8.49333	1.21983	1.27589	1.1249	1.09289	1.08456	1.02656	0.0522939	0.0353338	0.192369	0.0631086	0.0296504	0.0378563		8.49333	1.09829	1.19128	0.838096	0.877133	0.895092	0.756519	0.0433112	0.0239832	0.0906584	0.0358631	0.0196565	0.0462435		8.49333	0.980217	1.16874	0.816988	0.876305	0.970934	0.88961	0.00759675	0.0706213	0.13893	0.047129	0.0552648	0.143758
8.66	1.22492	1.2775	1.12891	1.09414	1.08291	1.0331	0.0518331	0.0339124	0.195105	0.0596292	0.0247882	0.0352934		8.66	1.09542	1.19109	0.838322	0.880241	0.899449	0.75923	0.0461964	0.0333455	0.0931543	0.0246398	0.0314085	0.0412452		8.66	0.976801	1.15487	0.812421	0.882337	0.981079	0.88019	0.0086936	0.0703351	0.144144	0.0473632	0.0551168	0.134442
8.82667	1.1682	1.21727	1.08986	1.07889	1.07059	1.01114	0.0499765	0.0315161	0.178989	0.0649892	0.0303816	0.0407242		8.82667	1.07779	1.18143	0.832892	0.867687	0.893042	0.753807	0.0409296	0.0246208	0.103034	0.0404871	0.0334333	0.0513281		8.82667	0.969944	1.14681	0.806902	0.881313	0.970934	0.885424	0.00869076	0.0739324	0.131261	0.0369774	0.0552648	0.13509
8.99333	1.15442	1.20363	1.08246	1.07455	1.06557	1.00766	0.0444132	0.0349907	0.169524	0.0622355	0.0236985	0.0395726		8.99333	1.0776	1.16871	0.830165	0.873984	0.895092	0.745174	0.0388692	0.0279531	0.0933852	0.0334516	0.0196565	0.0458284		8.99333	0.973561	1.14442	0.80721	0.882337	0.975271	0.882426	0.0120992	0.0725466	0.13823	0.0473632	0.0533425	0.132879
9.16	1.14893	1.20335	1.07845	1.0751	1.06226	1.01153	0.0473449	0.0357124	0.169432	0.0639961	0.0296056	0.0377426		9.16	1.0689	1.16863	0.830165	0.86135	0.888023	0.750657	0.0382193	0.0272472	0.0933852	0.0335383	0.0230173	0.0413379		9.16	0.963595	1.14369	0.806565	0.876052	0.974331	0.879596	0.00529457	0.0630972	0.127125	0.0521083	0.0558344	0.13169
9.32667	1.14853	1.19292	1.0773	1.07455	1.06733	1.00462	0.0447555	0.0362054	0.169974	0.0590882	0.0235825	0.0376921		9.32667	1.05776	1.1593	0.819984	0.864498	0.882536	0.734408	0.0415668	0.0375204	0.0956509	0.0359486	0.0278653	0.0456935		9.32667	0.960411	1.12966	0.799498	0.872813	0.970934	0.871651	0.0135622	0.0700237	0.130134	0.0420523	0.0552648	0.134869
9.49333	1.14693	1.19923	1.07574	1.06648	1.05602	1.00232	0.0437508	0.0312038	0.17125	0.061681	0.0237	0.0360901		9.49333	1.0519	1.15235	0.825037	0.864498	0.882536	0.745174	0.0494137	0.0348056	0.0982358	0.0359486	0.0278653	0.0458284		9.49333	0.960279	1.1258	0.799836	0.876101	0.974987	0.875837	0.00885775	0.0688542	0.134139	0.0497037	0.0404909	0.125531
9.66	1.141	1.1995	1.07734	1.06279	1.05308	0.999786	0.0445057	0.03599	0.173032	0.0657762	0.026219	0.0410351		9.66	1.05773	1.15191	0.825113	0.86131	0.882189	0.742462	0.0393493	0.0219054	0.0906525	0.032043	0.023844	0.0509189		9.66	0.956938	1.1265	0.796787	0.872813	0.971874	0.866822	0.00917747	0.0688188	0.126432	0.0420523	0.0516486	0.128884
9.82667	1.15437	1.20078	1.08037	1.06097	1.0481	0.996312	0.0478146	0.0357929	0.178672	0.0615915	0.0312454	0.0399914		9.82667	1.03767	1.13612	0.820086	0.851864	0.872029	0.734408	0.0368585	0.0303913	0.0926756	0.0360524	0.02325	0.0456935		9.82667	0.957095	1.11859	0.792461	0.865619	0.961865	0.870889	0.00943102	0.064831	0.130111	0.037125	0.0505866	0.131076
9.99333	1.12094	1.17158	1.06064	1.05693	1.04663	0.994966	0.0548598	0.0348572	0.164891	0.0617071	0.0258582	0.0423635		9.99333	1.03194	1.13337	0.814733	0.851616	0.872029	0.731508	0.0414174	0.0411604	0.0952562	0.0320266	0.02325	0.0445814		9.99333	0.94019	1.10788	0.789955	0.856095	0.958468	0.858758	0.00959076	0.0647225	0.12303	0.0463189	0.0500586	0.126623
10.16	1.12429	1.17441	1.06377	1.04912	1.03767	0.989874	0.0527342	0.0341305	0.17079	0.0643314	0.0234803	0.0380675		10.16	1.0289	1.12343	0.819835	0.836289	0.870199	0.731508	0.0437314	0.0413191	0.0856692	0.0242594	0.029511	0.0445814		10.16	0.953397	1.10121	0.789743	0.866338	0.968333	0.86518	0.0113581	0.0682594	0.121855	0.0458807	0.0568147	0.133214
10.3267	1.12372	1.17582	1.06402	1.05307	1.04518	0.993336	0.0494865	0.0363692	0.171216	0.0575962	0.0281872	0.0418809		10.3267	1.01728	1.11085	0.814808	0.842626	0.869761	0.731637	0.0425406	0.0345061	0.0877765	0.031457	0.0257848	0.0457102		10.3267	0.943506	1.09736	0.78972	0.856652	0.951576	0.864586	0.010095	0.0672444	0.129435	0.0408813	0.0565213	0.130137
10.4933	1.11324	1.16783	1.05724	1.04342	1.03743	0.984812	0.0461956	0.026585	0.169946	0.0619754	0.0283	0.039312		10.4933	1.01714	1.1045	0.804326	0.83927	0.864795	0.720944	0.0437012	0.0402768	0.0951528	0.0388849	0.0191914	0.0511094		10.4933	0.953115	1.0868	0.785051	0.862987	0.961865	0.852762	0.0153428	0.0685726	0.124326	0.046146	0.0505866	0.121974
10.66	1.10251	1.1543	1.05425	1.0434	1.033	0.981785	0.0520593	0.0326198	0.164608	0.0561784	0.025283	0.0431995		10.66	1.01418	1.10099	0.806877	0.83923	0.869761	0.723125	0.0379984	0.033502	0.0903446	0.0361742	0.0257848	0.0484164		10.66	0.933458	1.08412	0.787888	0.846875	0.948505	0.862063	0.00519332	0.0658457	0.130565	0.0409859	0.051328	0.125202
10.8267	1.10083	1.14967	1.04448	1.04369	1.03285	0.979701	0.0517105	0.0327618	0.164681	0.0612957	0.0283559	0.0377659		10.8267	1.00083	1.09146	0.801825	0.832932	0.866446	0.720755	0.0533692	0.0385669	0.087654	0.032428	0.0282895	0.0449953		10.8267	0.940697	1.08816	0.780273	0.853718	0.955397	0.852168	0.00353227	0.0696793	0.128092	0.0459195	0.0447462	0.119278
10.9933	1.13978	1.19164	1.07247	1.04514	1.03436	0.984954	0.042214	0.0322139	0.176568	0.0610093	0.0218436	0.0407382		10.9933	0.997936	1.09413	0.801749	0.832932	0.859857	0.715764	0.0401322	0.0277795	0.0951508	0.032428	0.0316576	0.0473508		10.9933	0.937357	1.08007	0.772899	0.846875	0.952046	0.853524	0.0143969	0.0628253	0.123942	0.0409859	0.0461272	0.125638
11.16	1.1434	1.19529	1.07378	1.0434	1.03289	0.984799	0.0469226	0.0358942	0.176707	0.0561784	0.0242559	0.0394		11.16	0.988906	1.08245	0.799274	0.826803	0.856377	0.715081	0.0379801	0.0410228	0.0924163	0.0275219	0.0277682	0.0462564		11.16	0.936774	1.08062	0.77311	0.853351	0.951576	0.853524	0.00981944	0.0705938	0.125354	0.0381273	0.0565213	0.125638
11.3267	1.11354	1.1603	1.05314	1.03375	1.02839	0.978229	0.0472386	0.0342306	0.170382	0.0578364	0.0281638	0.0392651		11.3267	0.985944	1.08286	0.796573	0.830032	0.855458	0.715081	0.0321608	0.0371135	0.0878393	0.0345366	0.0246438	0.0462564		11.3267	0.92731	1.06955	0.770187	0.850227	0.941757	0.850526	0.00921145	0.0651431	0.120488	0.0409832	0.0523146	0.12339
11.4933	1.10727	1.1602	1.05288	1.03576	1.01988	0.974934	0.0386286	0.0301542	0.168258	0.061746	0.0227734	0.0423227		11.4933	0.980143	1.06954	0.804429	0.830281	0.852623	0.712864	0.0356998	0.0312358	0.0928907	0.0392277	0.0266911	0.0456862		11.4933	0.923893	1.06234	0.774965	0.8404	0.931748	0.840293	0.00993705	0.0619225	0.116426	0.044942	0.0515978	0.124623
11.66	1.12006	1.16838	1.05748	1.03349	1.02485	0.973179	0.047793	0.0316031	0.176996	0.0575674	0.0232706	0.0419575		11.66	0.980311	1.07006	0.804402	0.820795	0.849954	0.715826	0.0364299	0.0420653	0.0876532	0.0308202	0.0378318	0.0496231		11.66	0.926927	1.05549	0.765525	0.843751	0.938541	0.841701	0.0127356	0.0623651	0.119855	0.0455788	0.0534106	0.117533
11.8267	1.11647	1.1683	1.05879	1.02937	1.02192	0.970025	0.0381853	0.0310199	0.177173	0.0589207	0.0197232	0.0422886		11.8267	0.965513	1.05653	0.791754	0.820795	0.838801	0.707252	0.0373488	0.0352259	0.0858806	0.0308202	0.0251414	0.0497276		11.8267	0.923893	1.05884	0.765525	0.837515	0.935289	0.841173	0.00993705	0.0652156	0.119855	0.0472943	0.0466901	0.116725
11.9933	2.90968	2.77177	1.8399	1.44153	1.3127	1.33495	0.0715912	0.0537318	0.62257	0.0391253	0.0281421	0.0664538		11.9933	2.44986	2.55813	1.11778	1.11352	1.06305	0.873442	0.036206	0.0833353	0.251852	0.0581572	0.0344693	0.0593222		11.9933	2.62367	2.70029	1.22422	1.29096	1.55408	1.34475	0.0430331	0.0929066	0.363499	0.249152	0.345655	0.464066
12.0033	1.43721	1.44821	1.25711	1.10323	1.07502	1.03228	0.0295287	0.0625796	0.275736	0.0541374	0.0280432	0.0446654		12.0033	1.16121	1.22812	0.860854	0.90497	0.92334	0.759291	0.0393228	0.0433622	0.124756	0.039612	0.033297	0.0468919		12.0033	0.920352	1.05884	0.758409	0.833417	0.935144	0.837295	0.0143525	0.0652156	0.117821	0.0356571	0.0520707	0.122316
12.16	1.0775	1.12259	1.01629	1.01074	1.0014	0.954441	0.0479804	0.032351	0.162062	0.0612933	0.0271803	0.0373225		12.16	0.948346	1.03694	0.764193	0.81102	0.842719	0.701519	0.03455	0.0348065	0.0779973	0.0243767	0.0326752	0.0452757		12.16	0.917036	1.0297	0.734123	0.821243	0.915831	0.812541	0.0104216	0.063817	0.109862	0.0432931	0.0394662	0.100767
12.3267	1.09361	1.14047	1.03102	1.01875	1.00622	0.958166	0.044088	0.0285302	0.16452	0.0639154	0.0247539	0.0417211		12.3267	0.95128	1.03387	0.782185	0.808005	0.842117	0.695907	0.0357397	0.0393929	0.0843789	0.027122	0.0225066	0.0493342		12.3267	0.909797	1.02693	0.751275	0.820239	0.925605	0.828308	0.0182376	0.0517327	0.114755	0.038965	0.0411737	0.113285
12.4933	1.09045	1.13938	1.04102	1.01444	1.0014	0.955914	0.041534	0.035659	0.172964	0.0596108	0.0263984	0.035894		12.4933	0.95085	1.0241	0.787238	0.80812	0.839885	0.704481	0.0398163	0.0246811	0.0871575	0.027302	0.0353253	0.0492051		12.4933	0.906763	1.02642	0.750728	0.82359	0.918857	0.813421	0.0151246	0.0519952	0.106911	0.0389422	0.0418497	0.110137
12.66	1.09561	1.14246	1.04915	1.01496	1.0049	0.957784	0.0458961	0.0330999	0.175784	0.0616842	0.0233507	0.038797		12.66	0.942579	1.02474	0.779382	0.805072	0.832832	0.690173	0.0383739	0.0393805	0.0821377	0.0264785	0.0223375	0.0448662		12.66	0.906988	1.02249	0.753535	0.827082	0.922254	0.825477	0.00686385	0.0597842	0.116213	0.0439704	0.0423571	0.111845
12.8267	1.09543	1.14074	1.04462	1.01072	1.00466	0.954522	0.0443305	0.0300222	0.171795	0.0602619	0.0242622	0.0431994		12.8267	0.936779	1.01796	0.7746	0.80812	0.839404	0.690235	0.0440359	0.0339832	0.0780911	0.027302	0.036274	0.0481616		12.8267	0.914002	1.01521	0.748873	0.824974	0.925795	0.813897	0.00795774	0.0550357	0.115612	0.0483573	0.0374354	0.107201
12.9933	1.05318	1.09671	1.02033	0.998744	0.991594	0.94315	0.0353534	0.0332889	0.160095	0.0529934	0.0270223	0.0424446		12.9933	0.930816	1.01162	0.774851	0.80879	0.829648	0.687462	0.0382993	0.0385384	0.0850866	0.0308994	0.0310748	0.049999		12.9933	0.903065	1.01644	0.75039	0.820239	0.922254	0.811185	0.0188678	0.0623273	0.102541	0.038965	0.0423571	0.111369
13.16	1.04248	1.09053	1.01596	0.996961	0.990466	0.942807	0.0369757	0.032632	0.159156	0.0589459	0.0213513	0.0443888		13.16	0.928355	0.99829	0.777402	0.796753	0.829648	0.684311	0.0411188	0.0335451	0.080146	0.0286928	0.0310748	0.0401167		13.16	0.900795	1.008	0.745824	0.823173	0.918857	0.810305	0.0197172	0.0503035	0.107769	0.0340476	0.0418497	0.102087
13.3267	1.04088	1.07465	1.0075	0.990747	0.987207	0.937992	0.0365297	0.0351487	0.157768	0.0589855	0.0232375	0.0412089		13.3267	0.922526	0.99829	0.777402	0.799304	0.829648	0.684561	0.0362245	0.0335451	0.080146	0.0324326	0.0310748	0.0489419		13.3267	0.899749	1.00873	0.743901	0.809855	0.911965	0.810305	0.0149341	0.0597668	0.11054	0.0330827	0.0483636	0.102087
13.4933	1.04312	1.08566	1.01582	0.991004	0.985695	0.938811	0.0426929	0.0350167	0.153774	0.0566043	0.029624	0.0359623		13.4933	0.919659	0.998894	0.769471	0.796505	0.830129	0.687462	0.0379032	0.0442549	0.082553	0.0239098	0.0315584	0.049999		13.4933	0.90102	1.00869	0.743901	0.8144	0.915831	0.813897	0.00877278	0.0505576	0.11054	0.0385053	0.0394662	0.107201
13.66	1.03912	1.08414	1.01168	0.994888	0.98229	0.93964	0.0390303	0.0349842	0.157651	0.0579786	0.0167579	0.0427158		13.66	0.91093	0.99171	0.769246	0.790416	0.823679	0.68185	0.0367236	0.0322918	0.0813273	0.021471	0.0277942	0.0540378		13.66	0.906763	1.00114	0.739238	0.81454	0.915786	0.808516	0.0151246	0.0527704	0.109969	0.0438832	0.0364115	0.103269
13.8267	1.03741	1.08278	1.01314	0.984908	0.981024	0.938039	0.0412342	0.0349385	0.1574	0.0581926	0.0236342	0.0450288		13.8267	0.91093	0.985367	0.76735	0.787308	0.823979	0.68185	0.0367236	0.0368612	0.0858485	0.0333793	0.0369341	0.0540378		13.8267	0.890083	1.00133	0.738689	0.817751	0.905542	0.807593	0.0204085	0.0532873	0.104651	0.0391543	0.0452336	0.106333
13.9933	1.04663	1.08991	1.02041	0.992023	0.982492	0.937924	0.0360831	0.0340162	0.160931	0.0564876	0.0191877	0.0419862		13.9933	0.916759	0.985047	0.764295	0.790416	0.819925	0.678828	0.0404783	0.0329028	0.0763913	0.021471	0.0284146	0.0444576		13.9933	0.894006	1.00133	0.731864	0.814351	0.91229	0.800095	0.00900478	0.0532873	0.105917	0.0419987	0.044609	0.109383
14.16	1.04854	1.09665	1.02156	0.990905	0.974595	0.937992	0.0374908	0.0312534	0.161575	0.0544859	0.0239431	0.0412089		14.16	0.907968	0.98577	0.761642	0.790416	0.820225	0.673156	0.0309989	0.0433707	0.0829428	0.021471	0.0374434	0.043098		14.16	0.895926	0.986837	0.734027	0.803967	0.912245	0.804596	0.022573	0.0543113	0.104057	0.0362047	0.0419255	0.104114
14.3267	1.0586	1.10213	1.02426	0.982644	0.972729	0.93811	0.0412291	0.0370213	0.163727	0.0539151	0.0223056	0.0451183		14.3267	0.910763	0.982631	0.757105	0.787019	0.81361	0.673216	0.0361731	0.0328616	0.0799881	0.0260063	0.0273531	0.0485508		14.3267	0.894445	0.993933	0.734027	0.801222	0.899074	0.802807	0.0144551	0.0474917	0.104057	0.042889	0.0388999	0.105145
14.4933	1.051	1.10026	1.02291	0.980861	0.970982	0.935878	0.0317971	0.0383132	0.160076	0.0605514	0.0207912	0.0424006		14.4933	0.904996	0.972779	0.759243	0.781799	0.813775	0.673216	0.0403888	0.0318063	0.073274	0.0313969	0.0335484	0.0485508		14.4933	0.893624	0.991576	0.726749	0.814817	0.905353	0.791745	0.0180993	0.0562114	0.105701	0.0448885	0.0485552	0.100751
14.66	1.02986	1.07831	1.01023	0.982835	0.971281	0.929307	0.036025	0.0361711	0.154024	0.0572293	0.0210893	0.0411479		14.66	0.904996	0.9733	0.761718	0.777822	0.810021	0.676178	0.0403888	0.0425311	0.0755104	0.0255741	0.034807	0.0525815		14.66	0.886767	0.987531	0.726749	0.800665	0.895678	0.799809	0.0169121	0.0527749	0.105701	0.0330703	0.0388158	0.10318
14.8267	1.01346	1.0594	0.996512	0.969631	0.963231	0.924769	0.0365559	0.0298095	0.14994	0.0623501	0.0188039	0.0452411		14.8267	0.902034	0.970749	0.757105	0.78097	0.814075	0.670444	0.0345933	0.0437447	0.0799881	0.0264201	0.0425528	0.0479557		14.8267	0.897479	0.983486	0.734027	0.801272	0.905967	0.799809	0.0153535	0.0504142	0.104057	0.0411097	0.0322907	0.10318
14.9933	1.03356	1.07259	1.01023	0.976878	0.967757	0.929587	0.0359576	0.0295497	0.154024	0.0570608	0.0218381	0.046755		14.9933	0.890817	0.954564	0.75463	0.769884	0.807625	0.667482	0.0363666	0.0343701	0.0776847	0.0336328	0.0393154	0.0440501		14.9933	0.897322	0.983486	0.7287	0.804433	0.902471	0.801884	0.0121477	0.0504142	0.103265	0.0380957	0.0401503	0.108452
15.16	1.03724	1.0798	1.01626	0.977095	0.966643	0.933071	0.0383535	0.0373897	0.160233	0.0588988	0.0248204	0.0429717		15.16	0.893076	0.967157	0.751827	0.772784	0.809856	0.662413	0.0244636	0.037547	0.0755456	0.030574	0.0261204	0.0471489		15.16	0.883226	0.976312	0.72699	0.794049	0.895678	0.790389	0.0210701	0.05561	0.104317	0.0313629	0.0388158	0.0941205
15.3267	1.05232	1.08316	1.01895	0.977095	0.969859	0.929247	0.0438895	0.035641	0.16051	0.0588988	0.0257212	0.0423167		15.3267	0.890851	0.954765	0.757105	0.772313	0.803871	0.665313	0.0339064	0.0395371	0.0799881	0.0222425	0.0396254	0.0481609		15.3267	0.876876	0.976312	0.724037	0.797731	0.886384	0.793981	0.0141838	0.05561	0.102301	0.0379719	0.0392101	0.0992199
15.4933	1.01366	1.05475	0.995066	0.961198	0.956802	0.921578	0.0417422	0.0346976	0.149572	0.0560579	0.0199003	0.0433082		15.4933	0.887817	0.957021	0.746549	0.772313	0.807186	0.664711	0.0355754	0.0309161	0.0713514	0.0222425	0.037439	0.0438468		15.4933	0.891129	0.972961	0.726537	0.804623	0.899544	0.788153	0.0108183	0.0520584	0.104993	0.0402262	0.0291244	0.0956218
15.66	1.01706	1.05629	0.999132	0.9668	0.959874	0.918001	0.0366808	0.0314388	0.153714	0.052921	0.0193693	0.0449601		15.66	0.890779	0.951492	0.749276	0.775104	0.810021	0.659451	0.0414595	0.0391291	0.0805502	0.028742	0.034807	0.0435182		15.66	0.876876	0.965058	0.721537	0.784223	0.889065	0.790984	0.0141838	0.0488094	0.0997868	0.0348552	0.0379378	0.0972653
15.8267	1.02064	1.05751	0.998913	0.963246	0.954958	0.918258	0.029427	0.0357842	0.149836	0.0563667	0.023531	0.044185		15.8267	0.884916	0.947783	0.746801	0.769595	0.803871	0.656679	0.0383718	0.0288724	0.0783506	0.0250375	0.0396254	0.0426216		15.8267	0.887431	0.968916	0.719375	0.794049	0.889781	0.790984	0.00949198	0.0498383	0.101616	0.0313629	0.0403504	0.0972653
15.9933	0.995446	1.03597	0.984367	0.959382	0.950954	0.912658	0.0286469	0.0303952	0.146504	0.0554737	0.018378	0.0410428		15.9933	0.879087	0.94164	0.751086	0.766264	0.804171	0.662413	0.0338184	0.0386985	0.0746286	0.0255381	0.0484669	0.0471489		15.9933	0.881082	0.968916	0.716875	0.801082	0.893322	0.788747	0.00408922	0.0498383	0.0992638	0.0374386	0.0357012	0.0987367
16.16	0.999204	1.03495	0.988394	0.95553	0.947882	0.911431	0.0372653	0.0333781	0.146978	0.0593111	0.0192925	0.045034		16.16	0.882049	0.941439	0.743972	0.769387	0.799952	0.659451	0.0396525	0.0335002	0.0704471	0.0348125	0.0319916	0.0435182		16.16	0.876212	0.959061	0.715475	0.790648	0.882843	0.786036	0.0228974	0.0520635	0.100434	0.0353062	0.0442634	0.102745
16.3267	1.00435	1.04056	0.988123	0.952911	0.949065	0.912952	0.0280811	0.0340504	0.149657	0.0549975	0.0176292	0.0484338		16.3267	0.876187	0.938048	0.744074	0.772809	0.80479	0.659451	0.0370497	0.0335828	0.0692016	0.0251324	0.0424669	0.0435182		16.3267	0.870144	0.958331	0.717205	0.790698	0.885994	0.782158	0.014151	0.0438039	0.0988704	0.031	0.0327341	0.0914009
16.4933	1.00498	1.04707	0.992451	0.949145	0.948028	0.910963	0.0394341	0.03634	0.148986	0.0533654	0.0247117	0.0410432		16.4933	0.864935	0.928399	0.741421	0.753772	0.790365	0.655948	0.0276475	0.0340403	0.0754358	0.0200397	0.0316877	0.0378254		16.4933	0.870301	0.95498	0.715475	0.780921	0.883313	0.779446	0.0165992	0.0398914	0.100434	0.0327113	0.0338781	0.0954675
16.66	1.01006	1.04675	0.995108	0.954886	0.948794	0.913126	0.0280169	0.0369535	0.147461	0.0541698	0.0197238	0.0446178		16.66	0.870798	0.928516	0.738946	0.760358	0.794283	0.653779	0.0308666	0.0378624	0.0731748	0.0215064	0.0385645	0.0417504		16.66	0.876876	0.962377	0.712741	0.787904	0.884137	0.775854	0.0141838	0.0456577	0.104107	0.0419002	0.0291978	0.0901472
16.8267	1.01379	1.05137	0.995508	0.953168	0.948028	0.911339	0.033795	0.034152	0.154426	0.0523745	0.0247117	0.0443673		16.8267	0.86503	0.928516	0.738946	0.757169	0.794283	0.651006	0.0352882	0.0378624	0.0731748	0.0163061	0.0385645	0.0444818		16.8267	0.876595	0.955016	0.711994	0.791305	0.880856	0.782158	0.019601	0.0500898	0.0929257	0.0391354	0.0298377	0.0914009
16.9933	0.989961	1.02864	0.981719	0.943452	0.940056	0.905297	0.0285603	0.035291	0.145573	0.0580293	0.0201808	0.0489025		16.9933	0.864935	0.928399	0.731193	0.756961	0.786611	0.651129	0.0276475	0.0340403	0.0671948	0.0250422	0.0317193	0.0507699		16.9933	0.870301	0.958331	0.712301	0.784272	0.883313	0.77721	0.0165992	0.0438039	0.0998024	0.0325614	0.0338781	0.0968864
17.16	0.977875	1.01317	0.970689	0.937324	0.935173	0.904255	0.0352787	0.0317975	0.139327	0.0502307	0.0225465	0.0419146		17.16	0.870931	0.928315	0.736169	0.760358	0.798202	0.651067	0.0326287	0.0326316	0.0775926	0.0215064	0.0457512	0.0467596		17.16	0.873178	0.951664	0.70709	0.784272	0.885994	0.76974	0.0180403	0.0463887	0.0939088	0.0325614	0.0327341	0.0801145
17.3267	0.970542	1.00495	0.969793	0.932972	0.933536	0.901038	0.0306081	0.0323446	0.142369	0.0537441	0.0192118	0.0434601		17.3267	0.862035	0.915274	0.731117	0.757457	0.790968	0.648167	0.0312034	0.0331671	0.0741533	0.0255449	0.0407295	0.046468		17.3267	0.863952	0.947619	0.70536	0.783855	0.877245	0.772857	0.0112941	0.0452223	0.0953092	0.0275953	0.0356537	0.0882568
17.4933	0.971742	1.00505	0.968219	0.933563	0.930278	0.897156	0.0255316	0.0336183	0.139838	0.0520055	0.0220816	0.0383025		17.4933	0.864935	0.922173	0.73647	0.763506	0.797118	0.656679	0.0276475	0.0425718	0.0711867	0.0233966	0.0349743	0.0426216		17.4933	0.862623	0.947806	0.710571	0.774445	0.871246	0.772857	0.0240446	0.0450744	0.10124	0.0353119	0.035865	0.0882568
17.66	0.973991	1.00515	0.967869	0.937357	0.932026	0.899686	0.0352097	0.0303096	0.144343	0.0596491	0.0200309	0.0455763		17.66	0.850171	0.908611	0.726064	0.747723	0.787214	0.647917	0.0291551	0.0324563	0.0710278	0.0213416	0.040828	0.0375524		17.66	0.860635	0.937282	0.709494	0.778455	0.871246	0.773618	0.014556	0.0473819	0.0904442	0.0397698	0.035865	0.0915316
17.8267	0.974202	1.00496	0.970627	0.933374	0.930566	0.895901	0.0291704	0.0324602	0.13868	0.0558858	0.023027	0.0418613		17.8267	0.850138	0.90215	0.723364	0.741138	0.773227	0.642494	0.0294207	0.0322949	0.0686436	0.0201042	0.0319922	0.0476544		17.8267	0.866603	0.940445	0.70786	0.774445	0.877055	0.767909	0.018302	0.0496173	0.0978082	0.0353119	0.0385553	0.09369
17.9933	0.981224	1.01463	0.974723	0.931563	0.932005	0.901627	0.0320656	0.0318726	0.143821	0.0508889	0.0247425	0.0480807		17.9933	0.841968	0.898878	0.718235	0.744823	0.783296	0.639722	0.0318531	0.0317587	0.0721394	0.0252484	0.0333159	0.0463716		17.9933	0.859746	0.9364	0.702648	0.774586	0.86785	0.756847	0.0208595	0.0490771	0.0918776	0.0409172	0.0353443	0.0892196
18.16	0.984546	1.01781	0.977557	0.939068	0.930611	0.89599	0.031989	0.0318936	0.145942	0.0513928	0.0188225	0.0440559		18.16	0.850305	0.895807	0.723062	0.74822	0.787695	0.645584	0.0293703	0.0361218	0.0758997	0.0241421	0.0427594	0.0511013		18.16	0.860253	0.937094	0.705052	0.774964	0.876421	0.770621	0.011152	0.0457644	0.0884944	0.0351018	0.0410489	0.0895706
18.3267	0.988296	1.02105	0.981622	0.935093	0.928853	0.901185	0.028346	0.0341916	0.146001	0.0551505	0.0193687	0.0468937		18.3267	0.844338	0.896004	0.723364	0.738734	0.777145	0.642433	0.0360827	0.0265924	0.0686436	0.0253349	0.0390116	0.0413591		18.3267	0.856555	0.936587	0.705148	0.777987	0.86832	0.767029	0.0151852	0.0488366	0.094563	0.0380452	0.0252504	0.0841931
18.4933	0.963119	0.993977	0.96337	0.929417	0.922558	0.887892	0.0316249	0.028511	0.13533	0.0480055	0.0177721	0.0443373		18.4933	0.844868	0.898961	0.717984	0.741674	0.776707	0.639532	0.0279483	0.0347281	0.0651893	0.0246421	0.037528	0.0444027		18.4933	0.849473	0.933049	0.699937	0.767743	0.861237	0.759083	0.0247223	0.0447762	0.0886451	0.0376869	0.0352188	0.0877608
18.66	0.968435	0.99549	0.962351	0.920044	0.918125	0.891366	0.0321801	0.0375185	0.143271	0.0521323	0.0211461	0.0455315		18.66	0.839134	0.889945	0.720786	0.741634	0.777145	0.645205	0.0304193	0.039081	0.0670464	0.0204257	0.0390116	0.0425576		18.66	0.859871	0.930584	0.702986	0.774445	0.86785	0.76132	0.0198412	0.0495812	0.0964669	0.0353119	0.0353443	0.0865089
18.8267	0.970141	0.997217	0.966802	0.917463	0.920956	0.894708	0.0307853	0.030426	0.14068	0.0509997	0.0169526	0.0488718		18.8267	0.838967	0.889744	0.715406	0.735337	0.77383	0.631217	0.0305587	0.0326266	0.0637715	0.0270859	0.0421495	0.0415742		18.8267	0.847046	0.926538	0.700582	0.765187	0.85831	0.765387	0.015571	0.0479436	0.0998223	0.0352798	0.0245654	0.0894171
18.9933	0.975675	1.00463	0.972202	0.923677	0.921503	0.89412	0.0265607	0.026863	0.141201	0.0515217	0.0165092	0.0408839		18.9933	0.836234	0.886152	0.718311	0.738486	0.774878	0.639722	0.0333841	0.0268441	0.0654555	0.0189786	0.0417651	0.0463716		18.9933	0.853014	0.926538	0.693082	0.768121	0.871246	0.756372	0.0192545	0.0479436	0.0923099	0.02959	0.035865	0.0919341
19.16	0.980744	1.0064	0.970785	0.921762	0.922669	0.890603	0.0237192	0.0323144	0.144961	0.0514644	0.0196019	0.0425467		19.16	0.827371	0.879809	0.715508	0.732189	0.76737	0.631919	0.0303116	0.0304408	0.0634062	0.024975	0.0430302	0.050102		19.16	0.849473	0.930396	0.705148	0.771094	0.861102	0.760439	0.0247223	0.0497879	0.094563	0.0358983	0.0378392	0.0948266
19.3267	0.980985	1.01317	0.976428	0.920044	0.919845	0.894191	0.024225	0.0317975	0.144619	0.0521323	0.0183887	0.0407151		19.3267	0.830238	0.886673	0.715684	0.738445	0.771124	0.63676	0.0285668	0.0372355	0.0772336	0.0166818	0.0417325	0.0427678		19.3267	0.845775	0.923187	0.700486	0.767603	0.854959	0.762081	0.0275134	0.0438931	0.0937591	0.0316337	0.0259986	0.0897411
19.4933	0.946237	0.975074	0.952587	0.913133	0.911643	0.879474	0.0260869	0.0318043	0.134041	0.0565177	0.0199955	0.0441868		19.4933	0.827338	0.87662	0.715508	0.732189	0.767808	0.63676	0.0320335	0.0317523	0.0634062	0.024975	0.0440798	0.0427678		19.4933	0.853171	0.925146	0.692563	0.764668	0.858031	0.755492	0.0239753	0.0430323	0.0845576	0.0369558	0.0318769	0.0824296
19.66	0.942346	0.965356	0.945947	0.910868	0.910082	0.881133	0.0232179	0.0347954	0.137952	0.0517598	0.0128256	0.0461668		19.66	0.827276	0.876821	0.712957	0.735585	0.764974	0.63444	0.0228251	0.0382684	0.0685078	0.0236745	0.0471749	0.0422517		19.66	0.843348	0.919329	0.695063	0.771094	0.854815	0.754611	0.0190871	0.0427896	0.0874713	0.0358983	0.0315848	0.0908753
19.8267	0.941038	0.960793	0.945795	0.908795	0.906816	0.877791	0.0329846	0.0356894	0.132122	0.051189	0.0212327	0.0442493		19.8267	0.8303	0.869957	0.7084	0.72904	0.767808	0.631728	0.0376075	0.0310148	0.0655797	0.024355	0.0440798	0.0473875		19.8267	0.855666	0.923187	0.695033	0.768072	0.854345	0.755778	0.0307774	0.0438931	0.0895112	0.033746	0.0419429	0.0889972
19.9933	0.942922	0.963112	0.947364	0.902581	0.905159	0.877745	0.0313855	0.0356168	0.137071	0.0507538	0.0167749	0.045735		19.9933	0.827338	0.876821	0.708148	0.732397	0.767808	0.628957	0.0320335	0.0382684	0.0585102	0.0192386	0.0440798	0.046123		19.9933	0.84998	0.919836	0.69287	0.76477	0.857561	0.747546	0.0166964	0.0405519	0.0912009	0.0293397	0.0418167	0.0859726
20.16	0.948407	0.970436	0.947324	0.905102	0.903648	0.879192	0.0282738	0.03183	0.135888	0.0549803	0.0234712	0.0438984		20.16	0.827171	0.870277	0.710155	0.729248	0.764055	0.620323	0.0335795	0.0356065	0.0668807	0.0184739	0.0449427	0.0406807		20.16	0.843122	0.911968	0.6904	0.761177	0.854959	0.751138	0.0247708	0.0475639	0.0865505	0.0338813	0.0259986	0.0915135
20.3267	0.942306	0.968744	0.945907	0.902581	0.902387	0.881133	0.0298929	0.0339178	0.136776	0.0507538	0.0225572	0.0461668		20.3267	0.830238	0.870074	0.70302	0.7261	0.761055	0.625995	0.0285668	0.0363907	0.0620421	0.0249231	0.0399984	0.0425986		20.3267	0.846439	0.912475	0.69287	0.758344	0.855005	0.75385	0.022149	0.0456704	0.0912009	0.0309762	0.0299894	0.0875365
20.4933	0.944326	0.971796	0.953883	0.900863	0.898732	0.874203	0.0257807	0.0291237	0.133367	0.0536254	0.0204547	0.0460579		20.4933	0.818475	0.859904	0.708148	0.725811	0.761055	0.625995	0.0284949	0.0251682	0.0585102	0.0163281	0.0399984	0.0425986		20.4933	0.846821	0.915284	0.69287	0.761836	0.858356	0.751614	0.0222251	0.0415258	0.0912009	0.0346942	0.0265838	0.0891232
20.66	0.956542	0.97833	0.955684	0.904773	0.903502	0.882311	0.0235781	0.0301349	0.139098	0.0523407	0.0181287	0.045943		20.66	0.81838	0.867088	0.7084	0.722454	0.756382	0.620383	0.0224828	0.0371052	0.0655797	0.0211025	0.0391785	0.0470298		20.66	0.843629	0.908617	0.695274	0.761836	0.858166	0.747546	0.0170222	0.0433581	0.0877976	0.0346942	0.0304371	0.0859726
20.8267	0.952552	0.974944	0.955519	0.900863	0.901935	0.879218	0.0255516	0.033135	0.136397	0.0514885	0.0206386	0.0452237		20.8267	0.81838	0.863579	0.700469	0.7261	0.758403	0.625995	0.0224828	0.0354368	0.0671316	0.0249231	0.0421495	0.0425986		20.8267	0.836547	0.904572	0.685496	0.758484	0.848021	0.741243	0.0263391	0.0428062	0.0871047	0.0353915	0.0310518	0.0850297
20.9933	0.962837	0.984671	0.962777	0.902509	0.907213	0.883048	0.0278883	0.0306441	0.143677	0.0474634	0.0179163	0.0476329		20.9933	0.812707	0.853761	0.700571	0.716117	0.753383	0.617611	0.0331525	0.0355885	0.0671643	0.0147788	0.0326666	0.0457345		20.9933	0.836773	0.90195	0.690708	0.758484	0.84495	0.73932	0.0177391	0.0464112	0.0930612	0.0353915	0.0253505	0.0804274
21.16	0.958101	0.97509	0.952761	0.894551	0.900486	0.879404	0.0306382	0.0279088	0.13912	0.0496677	0.0160589	0.0488787		21.16	0.818441	0.859904	0.70302	0.723199	0.761055	0.625995	0.0317528	0.0251682	0.0620421	0.0300851	0.0399984	0.0425986		21.16	0.839807	0.904572	0.685496	0.75536	0.844526	0.745148	0.0226605	0.0428062	0.0871047	0.0384117	0.0373218	0.0846448
21.3267	0.926347	0.946313	0.937632	0.89132	0.892381	0.869045	0.0234143	0.0309821	0.132514	0.0522185	0.020208	0.0451072		21.3267	0.80964	0.853761	0.695827	0.716654	0.754484	0.626185	0.0370067	0.0355885	0.0572198	0.0290633	0.0353002	0.0455031		21.3267	0.839807	0.904759	0.685496	0.758294	0.851418	0.74443	0.0226605	0.0423455	0.0871047	0.0330366	0.0305738	0.0780283
21.4933	0.924506	0.943818	0.932085	0.887081	0.889025	0.869071	0.0217565	0.0319545	0.131088	0.0501323	0.0202441	0.0470456		21.4933	0.81567	0.860105	0.697993	0.716862	0.758403	0.620323	0.0388489	0.0329403	0.0654169	0.0241879	0.0421495	0.0406807		21.4933	0.837054	0.907887	0.685285	0.75541	0.848067	0.743954	0.0185267	0.0368758	0.0868118	0.03666	0.0326409	0.0806913
21.66	0.924751	0.945306	0.933891	0.888456	0.891023	0.86713	0.0245733	0.0333977	0.135055	0.0496847	0.0183946	0.0442082		21.66	0.803749	0.850573	0.698302	0.716614	0.751815	0.625996	0.022678	0.0366543	0.0587395	0.0179149	0.0450323	0.0401633		21.66	0.837054	0.908581	0.683496	0.75201	0.844716	0.745148	0.0185267	0.0332971	0.0850758	0.0257448	0.03586	0.0846448
21.8267	0.928248	0.949094	0.93756	0.889081	0.887575	0.871357	0.0297111	0.0386449	0.133335	0.0472755	0.0165675	0.0498251		21.8267	0.809712	0.850052	0.698329	0.713217	0.758568	0.617611	0.0309302	0.0271764	0.0657476	0.0183149	0.0495154	0.0457345		21.8267	0.836773	0.900714	0.685496	0.754993	0.851888	0.744268	0.0177391	0.0412791	0.0871047	0.03126	0.0202776	0.0749584
21.9933	2.6875	2.51153	1.74471	1.3203	1.21875	1.29349	0.0989768	0.0450843	0.543299	0.0411811	0.0416974	0.0856171		21.9933	2.24472	2.30486	1.00747	1.00669	0.96748	0.791654	0.0353922	0.0832768	0.239342	0.0525182	0.0392342	0.0557332		21.9933	2.50779	2.5214	1.14784	1.24815	1.40044	1.29413	0.049452	0.0920004	0.328813	0.194175	0.282563	0.443787
22.0033	1.34311	1.33029	1.15232	0.950805	0.946328	0.926441	0.031092	0.0690078	0.224666	0.046334	0.0218171	0.0515388		22.0033	0.803749	0.848022	0.700955	0.713713	0.750895	0.615241	0.022678	0.0382584	0.0542835	0.0230549	0.0430653	0.0428842		22.0033	0.836773	0.901408	0.678381	0.75541	0.841645	0.73932	0.0177391	0.0382898	0.0851508	0.03666	0.0306153	0.0804274
22.16	0.932014	0.936555	0.912569	0.879076	0.878143	0.858561	0.0294308	0.0331815	0.135952	0.0469067	0.0186641	0.043189		22.16	0.797982	0.841157	0.672212	0.703979	0.748061	0.606858	0.027429	0.0306213	0.0552592	0.0173762	0.0457703	0.0461059		22.16	0.827239	0.886953	0.664278	0.726601	0.825167	0.727783	0.0213121	0.0411302	0.0882134	0.0331497	0.021771	0.0786304
22.3267	0.938439	0.956151	0.932442	0.882769	0.884142	0.860032	0.0192458	0.0338678	0.134255	0.044811	0.0184701	0.0412168		22.3267	0.800882	0.840838	0.690447	0.716862	0.751815	0.617611	0.0242871	0.030093	0.0535156	0.0241879	0.0450323	0.0457345		22.3267	0.827239	0.890811	0.678073	0.745836	0.838528	0.738559	0.0213121	0.0424607	0.0785262	0.0341076	0.0210228	0.0775523
22.4933	0.933411	0.951477	0.936283	0.878722	0.884594	0.862286	0.0190245	0.0286933	0.139208	0.0459967	0.0176543	0.0477321		22.4933	0.806711	0.846981	0.692949	0.713465	0.747896	0.614711	0.0284258	0.0322072	0.0622704	0.0245315	0.0377967	0.0453534		22.4933	0.836547	0.894126	0.683189	0.745583	0.838528	0.742032	0.0263391	0.0365346	0.0783645	0.0391175	0.0210228	0.0764326
22.66	0.942569	0.953038	0.948579	0.885034	0.889177	0.86729	0.023994	0.0327412	0.138687	0.0495418	0.0161278	0.0459738		22.66	0.800849	0.841251	0.685447	0.707128	0.744745	0.611939	0.0264377	0.0337058	0.0642507	0.0182055	0.0479949	0.0444611		22.66	0.829972	0.890623	0.678218	0.743043	0.827959	0.738273	0.0298422	0.0463612	0.0891511	0.0307417	0.0361209	0.072385
22.8267	0.938994	0.955148	0.951551	0.878978	0.88453	0.872519	0.0321725	0.0382502	0.139416	0.0440931	0.0211245	0.0464377		22.8267	0.795115	0.840932	0.687896	0.716862	0.751633	0.611939	0.0295213	0.0332278	0.0586159	0.0241879	0.0474426	0.0444611		22.8267	0.827239	0.890811	0.678381	0.74279	0.838103	0.736323	0.0213121	0.0424607	0.0851508	0.0361942	0.0347008	0.0787622
22.9933	0.915487	0.934587	0.936345	0.87722	0.881514	0.860474	0.0231381	0.030001	0.136837	0.0510859	0.0197766	0.0428185		22.9933	0.798077	0.835108	0.690248	0.703939	0.745062	0.61247	0.0351204	0.0301747	0.061765	0.0149826	0.0416163	0.0419861		22.9933	0.823698	0.883601	0.681026	0.742183	0.834707	0.736323	0.02681	0.0364051	0.0804849	0.0283167	0.0333617	0.0787622
23.16	0.92106	0.937737	0.936219	0.875285	0.881556	0.860742	0.0259408	0.0288862	0.135199	0.0475145	0.0156207	0.048158		23.16	0.789693	0.829302	0.687671	0.704228	0.741746	0.61247	0.0262264	0.0294111	0.0592647	0.0236301	0.0437491	0.0419861		23.16	0.83078	0.884144	0.680073	0.751452	0.834987	0.724666	0.0170279	0.0446931	0.0808989	0.0282896	0.0260649	0.0708456
23.3267	0.926283	0.940667	0.935181	0.870789	0.876633	0.860345	0.0201549	0.0331169	0.142306	0.0463976	0.0194873	0.0452795		23.3267	0.786826	0.826231	0.690473	0.704228	0.745227	0.617611	0.0272691	0.0342771	0.0605478	0.0236301	0.0489846	0.0457345		23.3267	0.823923	0.88025	0.673507	0.738691	0.831635	0.724191	0.0181917	0.0323853	0.0837877	0.0246731	0.0279821	0.0734062
23.4933	0.931635	0.948434	0.947496	0.877003	0.879671	0.865503	0.0214152	0.0237751	0.142663	0.046572	0.0209865	0.0457801		23.4933	0.792655	0.828848	0.682618	0.707128	0.744581	0.606858	0.031607	0.0368167	0.0553604	0.0182055	0.0404441	0.0461059		23.4933	0.817348	0.876205	0.680785	0.736617	0.831635	0.732731	0.0201146	0.0317716	0.0816867	0.0330032	0.0279821	0.0731669
23.66	0.926283	0.940811	0.940869	0.877003	0.87831	0.860813	0.0201549	0.0339697	0.140702	0.046572	0.0199624	0.0479802		23.66	0.792593	0.829302	0.687998	0.703691	0.741308	0.61247	0.0223545	0.0294111	0.0591903	0.0202817	0.0416093	0.0419861		23.66	0.823923	0.886953	0.673507	0.749377	0.835177	0.724785	0.0181917	0.0411302	0.0837877	0.0373261	0.0240255	0.0769498
23.8267	0.91567	0.928916	0.932037	0.868959	0.87343	0.859269	0.0243805	0.0328536	0.134831	0.0500584	0.018726	0.0487141		23.8267	0.789788	0.83192	0.687896	0.704187	0.74283	0.611939	0.0328241	0.0320019	0.0586159	0.0163175	0.0543113	0.0444611		23.8267	0.82398	0.883414	0.675507	0.736568	0.83131	0.73185	0.0292463	0.0388512	0.0861569	0.0334352	0.033379	0.0818641
23.9933	0.901201	0.910076	0.919131	0.862903	0.870304	0.850665	0.0252214	0.0308194	0.127706	0.0453053	0.0186726	0.0459724		23.9933	0.783792	0.82603	0.685421	0.70079	0.741308	0.60957	0.0279965	0.0272621	0.0570637	0.012969	0.0416093	0.0410896		23.9933	0.816966	0.872889	0.675669	0.736568	0.828239	0.730494	0.026651	0.0378996	0.0820178	0.0334352	0.0275016	0.0745728
24.16	0.905263	0.917877	0.921672	0.862903	0.867224	0.854069	0.0259494	0.0297201	0.132494	0.0453053	0.0213318	0.0507152		24.16	0.792688	0.829302	0.682618	0.701039	0.739076	0.606608	0.0298092	0.0294111	0.0553604	0.0206581	0.0540999	0.0372961		24.16	0.820225	0.872889	0.677669	0.745583	0.83159	0.722074	0.0220763	0.0378996	0.0843684	0.0391175	0.0261356	0.0811175
24.3267	0.896465	0.908619	0.916392	0.858921	0.86382	0.845252	0.0239535	0.0304888	0.131205	0.0411986	0.0213524	0.0432656		24.3267	0.789654	0.826231	0.68272	0.704228	0.744142	0.612341	0.0312445	0.0342771	0.0565617	0.0236301	0.0381625	0.0422613		24.3267	0.820889	0.872889	0.673169	0.742902	0.832105	0.730494	0.0141416	0.0378996	0.0792657	0.0392648	0.0187533	0.0745728
24.4933	0.906821	0.916275	0.923876	0.861185	0.87051	0.85373	0.0241273	0.0289368	0.127365	0.0461044	0.0161058	0.0453444		24.4933	0.783864	0.81945	0.682946	0.69789	0.737992	0.606608	0.0219082	0.032044	0.0559082	0.0186044	0.0433614	0.0372961		24.4933	0.81365	0.879556	0.675911	0.736617	0.825312	0.730019	0.022275	0.0363608	0.0804592	0.0330032	0.0199794	0.0774028
24.66	0.908714	0.919165	0.92361	0.856946	0.870414	0.848317	0.0215231	0.0313263	0.13622	0.0440377	0.0182724	0.0430497		24.66	0.789693	0.822639	0.675015	0.704228	0.748061	0.606858	0.0262264	0.0301791	0.0569128	0.0236301	0.0457703	0.0461059		24.66	0.824205	0.876205	0.67646	0.73601	0.834851	0.730494	0.0187104	0.0317716	0.0857674	0.0238965	0.0301904	0.0745728
24.8267	0.912467	0.926179	0.928122	0.862686	0.873463	0.855824	0.0297565	0.0354651	0.131623	0.0404408	0.0187487	0.0499694		24.8267	0.786659	0.822555	0.677238	0.697642	0.741746	0.606858	0.0274084	0.0269068	0.0519953	0.0205729	0.0437491	0.0461059		24.8267	0.81365	0.880286	0.671007	0.743093	0.828239	0.722074	0.022275	0.0426341	0.0810068	0.0323921	0.0275016	0.0811175
24.9933	0.917908	0.928502	0.932145	0.864951	0.870017	0.858784	0.0249672	0.0348705	0.137655	0.0458196	0.0209907	0.042077		24.9933	0.783864	0.816379	0.679815	0.695339	0.737992	0.603896	0.0219082	0.0368328	0.054186	0.0166726	0.0433614	0.0425085		24.9933	0.816966	0.876392	0.675507	0.729535	0.821816	0.734086	0.026651	0.0314279	0.0861569	0.0274994	0.0246909	0.0802035
25.16	0.921155	0.93025	0.936219	0.864951	0.868846	0.854805	0.0249075	0.0297937	0.135199	0.0458196	0.0188129	0.042477		25.16	0.786826	0.819366	0.680143	0.700831	0.745062	0.60957	0.0272691	0.0270341	0.0539975	0.024161	0.0416163	0.0410896		25.16	0.816966	0.880063	0.671344	0.740109	0.828239	0.728377	0.026651	0.0350888	0.0857395	0.0360777	0.0275016	0.0827494
25.3267	0.922846	0.939386	0.94174	0.860639	0.865631	0.853952	0.0259814	0.0326329	0.137155	0.040418	0.0171585	0.0461161		25.3267	0.789631	0.825827	0.682618	0.697642	0.741746	0.603896	0.0167823	0.0295987	0.0553604	0.0205729	0.0437491	0.0425085		25.3267	0.81365	0.869573	0.671007	0.7362	0.821771	0.727497	0.022275	0.0441731	0.0810068	0.0287287	0.022623	0.0729473
25.4933	0.89972	0.906914	0.916255	0.852825	0.864065	0.849685	0.0232796	0.0317451	0.128686	0.0421113	0.0193269	0.0539858		25.4933	0.778676	0.812787	0.680143	0.685645	0.72417	0.603896	0.026907	0.033701	0.0539975	0.0208074	0.0417142	0.0425085		25.4933	0.807502	0.864986	0.671007	0.733217	0.822096	0.722074	0.023515	0.0362452	0.0810068	0.0340088	0.0163425	0.0811175
25.66	0.89034	0.899215	0.910592	0.850851	0.86235	0.847591	0.0195734	0.0300341	0.125233	0.0445699	0.0142942	0.0490076		25.66	0.783792	0.823042	0.679815	0.689074	0.735158	0.60963	0.0279965	0.0363525	0.054186	0.021985	0.0468442	0.0473651		25.66	0.820382	0.883601	0.671007	0.743043	0.825167	0.725261	0.0237529	0.0364051	0.0810068	0.0307417	0.021771	0.074506
25.8267	0.89254	0.89762	0.910592	0.848561	0.859294	0.84565	0.0227326	0.0344808	0.125233	0.0405655	0.0202877	0.0465683		25.8267	0.781471	0.819366	0.685195	0.694493	0.735158	0.614711	0.0307607	0.0270341	0.0577171	0.0177226	0.0468442	0.0453534		25.8267	0.810536	0.87624	0.671344	0.740109	0.825167	0.718957	0.0281465	0.0421744	0.0857395	0.0360777	0.021771	0.0727361
25.9933	0.896697	0.900686	0.913364	0.850304	0.859482	0.842178	0.0218679	0.0316638	0.125835	0.0394305	0.0206389	0.0465109		25.9933	0.780997	0.819567	0.677592	0.697642	0.731239	0.600996	0.0240595	0.0355911	0.0590504	0.0205729	0.0398094	0.0419035		25.9933	0.820382	0.872889	0.673411	0.7362	0.81842	0.724191	0.0237529	0.0378996	0.0776622	0.0287287	0.0248417	0.0734062
26.16	0.897609	0.901726	0.914666	0.849034	0.85749	0.842533	0.0211852	0.0244158	0.122819	0.0444396	0.0166089	0.0444233		26.16	0.777963	0.809918	0.67734	0.691593	0.735158	0.606608	0.0239144	0.0355744	0.0526173	0.0230877	0.0468442	0.0372961		26.16	0.810999	0.869573	0.673507	0.733076	0.825167	0.729139	0.0140839	0.0441731	0.0837877	0.0295391	0.021771	0.0856339
26.3267	0.904913	0.910266	0.919633	0.8528	0.864105	0.845558	0.017877	0.029827	0.124842	0.042934	0.0120677	0.0457222		26.3267	0.777796	0.816379	0.680067	0.691593	0.734074	0.601929	0.0242091	0.0368328	0.0604387	0.0230877	0.0360589	0.0505571		26.3267	0.817067	0.875698	0.673507	0.729725	0.825167	0.728377	0.0223064	0.0354101	0.0837877	0.0296655	0.021771	0.0827494
26.4933	0.903341	0.910632	0.917809	0.848586	0.862559	0.846784	0.025343	0.0317608	0.130252	0.0396971	0.017605	0.0444063		26.4933	0.778034	0.812787	0.677566	0.688546	0.734555	0.60963	0.0190466	0.033701	0.0518206	0.0161245	0.0386732	0.0473651		26.4933	0.810842	0.869031	0.666133	0.740109	0.825357	0.724785	0.0108437	0.0360493	0.0797765	0.0360777	0.0222843	0.0769498
26.66	0.907492	0.912137	0.918762	0.846611	0.859294	0.846785	0.0278355	0.0357574	0.129324	0.0413851	0.0192275	0.0419374		26.66	0.786826	0.816379	0.675015	0.691942	0.735158	0.600996	0.0272691	0.0368328	0.0569128	0.0149277	0.0468442	0.0419035		26.66	0.816966	0.869573	0.675911	0.736758	0.824887	0.722549	0.026651	0.0441731	0.0804592	0.0370396	0.0303224	0.0783258
26.8267	0.913864	0.914599	0.924122	0.852825	0.864065	0.845252	0.0193493	0.0273838	0.132145	0.0434243	0.0193269	0.0432656		26.8267	0.786754	0.815774	0.675117	0.691593	0.738474	0.606669	0.0337874	0.0232071	0.0580525	0.0230877	0.0455033	0.0410021		26.8267	0.820225	0.869573	0.668844	0.740109	0.822096	0.720313	0.0220763	0.0441731	0.082937	0.0360777	0.0163425	0.0799288
26.9933	0.894406	0.897855	0.910592	0.840845	0.861049	0.845312	0.0240103	0.0327672	0.125233	0.0443535	0.0191158	0.0448692		26.9933	0.781638	0.812787	0.675015	0.697642	0.735158	0.600934	0.0320716	0.033701	0.0569128	0.0205729	0.0468442	0.0394764		26.9933	0.814033	0.868996	0.675911	0.726791	0.821961	0.725261	0.0176393	0.0254837	0.0804592	0.0349888	0.0231545	0.074506
27.16	0.898025	0.89608	0.915138	0.842564	0.856313	0.845721	0.0251596	0.0282887	0.1285	0.0439948	0.0216873	0.0463637		27.16	0.78083	0.812586	0.672212	0.695091	0.734074	0.600934	0.0222757	0.024418	0.0552592	0.0187992	0.0360589	0.0394764		27.16	0.8073	0.861635	0.670699	0.726184	0.821672	0.722549	0.0150771	0.0314742	0.0744995	0.0270565	0.030658	0.0783258
27.3267	0.892518	0.90219	0.916235	0.840845	0.854676	0.83887	0.0192241	0.0294039	0.127813	0.0443535	0.0194371	0.0454457		27.3267	0.772608	0.809514	0.680143	0.694493	0.732323	0.606608	0.027316	0.0294933	0.0539975	0.0177226	0.0507229	0.0372961		27.3267	0.8073	0.858319	0.668633	0.729725	0.818745	0.718957	0.0150771	0.0374968	0.0827953	0.0296655	0.0193725	0.0727361
27.4933	0.903776	0.910185	0.919895	0.83708	0.855979	0.843651	0.0228851	0.028169	0.12863	0.044512	0.0221104	0.0461812		27.4933	0.778509	0.809397	0.669737	0.692191	0.735158	0.600996	0.0253041	0.0271156	0.0538629	0.0240204	0.0468442	0.0419035		27.4933	0.817348	0.869538	0.670795	0.733266	0.821816	0.721788	0.0201146	0.0344081	0.0808692	0.0335908	0.0246909	0.075708
27.66	0.904627	0.906842	0.918531	0.842603	0.85462	0.8437	0.0289328	0.0316791	0.128011	0.0396685	0.0197328	0.0414962		27.66	0.78083	0.812787	0.674763	0.692191	0.735158	0.603707	0.0222757	0.033701	0.0501893	0.0240204	0.0468442	0.0368904		27.66	0.804186	0.857625	0.668633	0.729725	0.818745	0.722549	0.0221293	0.0432208	0.0827953	0.0296655	0.0193725	0.0783258
27.8267	0.919242	0.922031	0.928272	0.844538	0.862594	0.853801	0.0240003	0.0386895	0.134933	0.0412984	0.0205156	0.0457962		27.8267	0.774867	0.812586	0.672539	0.686027	0.724486	0.598779	0.0179876	0.024418	0.0557242	0.0137778	0.0376462	0.0408819		27.8267	0.807019	0.86495	0.668633	0.729915	0.815348	0.716246	0.018216	0.0257526	0.0827953	0.0354586	0.0188399	0.0768582
27.9933	0.899822	0.897363	0.910668	0.834717	0.857678	0.845651	0.0207423	0.030188	0.126257	0.0371792	0.0158413	0.0501616		27.9933	0.783897	0.81319	0.667261	0.691593	0.738474	0.600745	0.0214012	0.0390886	0.0528947	0.0230877	0.0455033	0.033329		27.9933	0.817348	0.86568	0.677911	0.733266	0.818889	0.719552	0.0201146	0.0318216	0.0828462	0.0335908	0.017406	0.0769902
28.16	0.89603	0.891337	0.90925	0.836435	0.854509	0.840461	0.0263304	0.0299635	0.12715	0.0365153	0.0154947	0.0445753		28.16	0.777796	0.809514	0.67734	0.689571	0.734677	0.609379	0.0242091	0.0294933	0.0526173	0.0292829	0.0460113	0.0388658		28.16	0.807019	0.868301	0.668633	0.733217	0.812277	0.724499	0.018216	0.0309298	0.0827953	0.0340088	0.0129706	0.0717873
28.3267	0.902978	0.896253	0.91079	0.8387	0.851285	0.840332	0.0237167	0.0321979	0.12823	0.0416674	0.0194754	0.047018		28.3267	0.77268	0.805922	0.672539	0.68925	0.731404	0.600996	0.0209732	0.0268484	0.0557242	0.0216062	0.0473809	0.0419035		28.3267	0.810616	0.861635	0.666133	0.723299	0.815394	0.71596	0.0195011	0.0314742	0.0797765	0.031904	0.0239449	0.0710942
28.4933	0.910799	0.910036	0.923246	0.840845	0.856375	0.848654	0.0215831	0.0292765	0.134943	0.0437159	0.0190353	0.0471109		28.4933	0.772742	0.796474	0.675117	0.682745	0.725089	0.598284	0.030278	0.035133	0.0580525	0.0259459	0.0456691	0.0470078		28.4933	0.812986	0.865715	0.668844	0.729535	0.818275	0.719552	0.0302757	0.042194	0.082937	0.0274994	0.0286881	0.0769902
28.66	0.906094	0.910094	0.921873	0.836179	0.856168	0.845465	0.0218952	0.030831	0.133577	0.0382549	0.0181465	0.0473454		28.66	0.775001	0.812787	0.672314	0.68992	0.731239	0.603896	0.0182167	0.033701	0.0564391	0.0214347	0.0398094	0.0425085		28.66	0.810334	0.865173	0.668537	0.72325	0.812277	0.718482	0.0192361	0.0358023	0.0765823	0.0323809	0.0129706	0.075704
28.8267	0.890276	0.883303	0.902886	0.832934	0.846368	0.837644	0.0242906	0.0292642	0.129017	0.045249	0.0147885	0.0464894		28.8267	0.77268	0.793486	0.67196	0.679938	0.725089	0.598779	0.0209732	0.0469506	0.0491466	0.0150822	0.0456691	0.0408819		28.8267	0.810334	0.858319	0.668295	0.733076	0.815204	0.725547	0.0192361	0.0374968	0.0778683	0.0295391	0.0236571	0.0800892
28.9933	0.881785	0.871565	0.895588	0.824383	0.846327	0.837327	0.0278842	0.0226778	0.122624	0.0358195	0.0203375	0.0458422		28.9933	0.766612	0.799982	0.664684	0.683623	0.72417	0.598779	0.0236939	0.0327239	0.0504956	0.0245408	0.0417142	0.0408819		28.9933	0.810334	0.858319	0.666133	0.726374	0.815348	0.719552	0.0192361	0.0374968	0.0797765	0.0312629	0.0188399	0.0769902
29.16	0.884012	0.872464	0.899771	0.82872	0.846556	0.834301	0.0233672	0.0294023	0.121766	0.0406192	0.0151772	0.0442916		29.16	0.772134	0.809514	0.669511	0.689042	0.731239	0.598034	0.0212285	0.0294933	0.0553488	0.020544	0.0398094	0.038528		29.16	0.807019	0.861635	0.673199	0.729865	0.812277	0.724785	0.018216	0.0314742	0.0775275	0.0358488	0.0129706	0.0769498
29.3267	0.876285	0.873533	0.899859	0.824383	0.845261	0.832184	0.0209066	0.0262371	0.123643	0.0358195	0.0214365	0.0459463		29.3267	0.775642	0.805922	0.669737	0.686523	0.731239	0.598717	0.0264245	0.0268484	0.0538629	0.0188473	0.0398094	0.0383855		29.3267	0.803321	0.857777	0.668633	0.729774	0.811997	0.716246	0.0216199	0.0299463	0.0827953	0.0313414	0.0228615	0.0768582
29.4933	0.888761	0.883447	0.901215	0.828503	0.848269	0.834173	0.0208909	0.0305421	0.122423	0.0362158	0.0186171	0.0467984		29.4933	0.775642	0.802734	0.669812	0.680434	0.727924	0.600996	0.0264245	0.0283407	0.047926	0.0221506	0.0419751	0.0419035		29.4933	0.807019	0.861635	0.665891	0.736617	0.818745	0.719552	0.018216	0.0314742	0.0813817	0.0330032	0.0193725	0.0769902
29.66	0.888697	0.883303	0.901175	0.826759	0.851437	0.837331	0.0243217	0.0292642	0.123918	0.0387565	0.0169147	0.0426296		29.66	0.766779	0.802734	0.669409	0.680434	0.724651	0.603958	0.0232742	0.0283407	0.0541382	0.0221506	0.0437789	0.0457995		29.66	0.804468	0.857777	0.663421	0.716407	0.805385	0.708323	0.0196807	0.0299463	0.0768689	0.0285913	0.0200035	0.0769325
29.8267	0.89359	0.888039	0.904805	0.828793	0.845178	0.837724	0.0255892	0.0316667	0.12276	0.0429928	0.0157124	0.0488249		29.8267	0.771967	0.803254	0.669812	0.682457	0.727486	0.598779	0.0193536	0.0361347	0.047926	0.0183996	0.0399518	0.0408819		29.8267	0.803602	0.857777	0.665584	0.719898	0.811853	0.707253	0.0191231	0.0299463	0.074991	0.0329846	0.0269458	0.073139
29.9933	0.894406	0.891151	0.912166	0.82643	0.853095	0.835774	0.0240103	0.0271533	0.127801	0.0365799	0.0149953	0.04385		29.9933	0.769646	0.79639	0.669737	0.681303	0.725089	0.595322	0.0215364	0.0288189	0.0538629	0.029126	0.0456691	0.0437815		29.9933	0.806636	0.854274	0.666133	0.729725	0.81823	0.707847	0.0232018	0.0384599	0.0797765	0.0296655	0.0269209	0.0793244
30.16	0.901313	0.897363	0.913748	0.826687	0.849815	0.837327	0.0286998	0.030188	0.129568	0.0352546	0.022271	0.0458422		30.16	0.774929	0.799461	0.666934	0.679938	0.723567	0.598779	0.0252701	0.0237441	0.0525363	0.0150822	0.0327134	0.0408819		30.16	0.807143	0.862871	0.668199	0.728978	0.815204	0.707728	0.0170553	0.0384308	0.0716926	0.0181365	0.0236571	0.0705431
30.3267	0.886765	0.874991	0.900842	0.822408	0.842267	0.830785	0.0269234	0.0262519	0.126093	0.0376497	0.0183719	0.0457014		30.3267	0.766779	0.792798	0.664459	0.680434	0.721336	0.598284	0.0232742	0.0263329	0.0513635	0.0221506	0.0451161	0.0470078		30.3267	0.8112	0.860905	0.666133	0.730332	0.811997	0.713556	0.0228476	0.0284234	0.0797765	0.0387327	0.0228615	0.0756852
30.4933	0.879433	0.865829	0.892985	0.820853	0.842217	0.829099	0.0207188	0.0278385	0.123923	0.0323424	0.0190602	0.0451465		30.4933	0.763817	0.799982	0.66701	0.682745	0.727924	0.592232	0.0175183	0.0327239	0.0464363	0.0259459	0.0419751	0.043472		30.4933	0.804266	0.86568	0.663633	0.725816	0.805105	0.704255	0.0125797	0.0318216	0.0769643	0.0233536	0.0294822	0.0728501
30.66	0.869871	0.861557	0.890308	0.816924	0.842002	0.82903	0.0238111	0.031459	0.122839	0.0385847	0.0224743	0.046495		30.66	0.764486	0.79639	0.669737	0.676749	0.718501	0.598034	0.0255211	0.0288189	0.0538629	0.0138923	0.0489399	0.038528		30.66	0.810817	0.858319	0.665921	0.723299	0.8086	0.707847	0.0265359	0.0374968	0.0801105	0.031904	0.0237539	0.0793244
30.8267	0.876067	0.867569	0.891765	0.815172	0.83765	0.832386	0.0214711	0.0301153	0.123184	0.0339425	0.0174053	0.0428254		30.8267	0.763745	0.793201	0.664383	0.673849	0.714583	0.595878	0.0248209	0.0306642	0.05754	0.0190901	0.0421338	0.0408706		30.8267	0.803679	0.850416	0.663421	0.719898	0.805339	0.708323	0.0327428	0.0361883	0.0768689	0.0329846	0.0174235	0.0769325
30.9933	0.879882	0.867569	0.892916	0.817057	0.844857	0.831122	0.0184465	0.0301153	0.120713	0.0406427	0.0145712	0.049805		30.9933	0.766612	0.79639	0.669587	0.680593	0.72417	0.595134	0.0236939	0.0288189	0.0495906	0.0326198	0.0417142	0.0384412		30.9933	0.803803	0.850958	0.663421	0.722833	0.808736	0.704255	0.0263309	0.0441217	0.0768689	0.0282443	0.0170741	0.0728501
31.16	0.883029	0.872939	0.899743	0.822724	0.848512	0.832595	0.0174941	0.0219779	0.124365	0.0365132	0.0173183	0.0495231		31.16	0.766779	0.792798	0.666908	0.677246	0.722255	0.595816	0.0232742	0.0263329	0.0450399	0.0214568	0.0497363	0.0371796		31.16	0.801434	0.85038	0.663084	0.722692	0.801708	0.710845	0.0171855	0.0256947	0.0719667	0.0228048	0.0291267	0.0794092
31.3267	0.890516	0.881251	0.903834	0.822408	0.848269	0.835854	0.0192406	0.0256443	0.127665	0.0376497	0.0186171	0.0463225		31.3267	0.761524	0.786538	0.661656	0.673392	0.720733	0.592422	0.0199603	0.0325471	0.0504124	0.0135273	0.0368917	0.0434645		31.3267	0.806918	0.850958	0.66068	0.726233	0.811898	0.704255	0.0234812	0.0441217	0.0755336	0.0264767	0.0344641	0.0728501
31.4933	0.884524	0.876524	0.901059	0.820853	0.843387	0.829099	0.0240869	0.0282375	0.124767	0.0323424	0.0159027	0.0451465		31.4933	0.766779	0.793319	0.667261	0.677246	0.717417	0.592422	0.0232742	0.0342452	0.0528947	0.0214568	0.0380161	0.0434645		31.4933	0.803884	0.854968	0.668633	0.722742	0.805105	0.707728	0.0218907	0.0338102	0.0827953	0.0248901	0.0294822	0.0705431
31.66	0.898156	0.885139	0.906114	0.820985	0.845253	0.834173	0.0218301	0.0293432	0.128253	0.0354197	0.0180376	0.0467984		31.66	0.766684	0.799461	0.664459	0.674717	0.727486	0.593105	0.015864	0.0237441	0.0513635	0.0250778	0.0399518	0.042411		31.66	0.800769	0.847329	0.663421	0.726374	0.805059	0.707442	0.0223107	0.0354918	0.0768689	0.0312629	0.0255502	0.0669552
31.8267	0.897763	0.886408	0.912166	0.822664	0.845142	0.83457	0.0211919	0.027934	0.127801	0.0363974	0.0148845	0.049753		31.8267	0.769741	0.79607	0.661881	0.673849	0.725089	0.596067	0.0290977	0.0314798	0.048692	0.0190901	0.0456691	0.0459252		31.8267	0.791104	0.85111	0.661017	0.726324	0.805529	0.702019	0.0128298	0.0313161	0.0802316	0.0337413	0.017952	0.0738358
31.9933	2.59753	2.39638	1.69379	1.26433	1.31342	1.28773	0.111283	0.0541172	0.508539	0.0501241	0.138672	0.0915023		31.9933	2.17347	2.2175	0.946209	0.96514	0.951097	0.780309	0.0236987	0.086295	0.220681	0.063973	0.0562762	0.0555433		31.9933	2.42661	2.43207	1.10891	1.20819	1.34317	1.22926	0.0605067	0.0926344	0.314913	0.139028	0.23703	0.407213
32.0033	1.29831	1.27114	1.10943	0.881756	0.914125	0.893592	0.046977	0.0528088	0.210746	0.0376532	0.0246919	0.0501165		32.0033	0.766684	0.789609	0.661908	0.679556	0.725089	0.595322	0.015864	0.0277964	0.0563218	0.0235398	0.0456691	0.0437815		32.0033	0.800769	0.850416	0.660951	0.719948	0.811997	0.701258	0.0223107	0.0361883	0.0732691	0.0325234	0.0228615	0.0730537
32.16	0.876285	0.858354	0.860713	0.803376	0.830867	0.815041	0.0209066	0.0318665	0.124072	0.0324537	0.0184535	0.0388438		32.16	0.76075	0.792798	0.646197	0.673889	0.713663	0.589954	0.0212378	0.0263329	0.0462308	0.0182143	0.0383212	0.033418		32.16	0.81365	0.854461	0.646811	0.713056	0.795566	0.696148	0.022275	0.0357498	0.0728719	0.0302583	0.0180828	0.0686264
32.3267	0.872288	0.856439	0.879444	0.809972	0.833183	0.819079	0.0217741	0.0301681	0.12303	0.0409813	0.0168156	0.0474486		32.3267	0.763817	0.792798	0.653827	0.67074	0.713663	0.590205	0.0175183	0.0263329	0.0536337	0.0178678	0.0383212	0.0418795		32.3267	0.79442	0.847064	0.65821	0.726791	0.805575	0.690767	0.0150418	0.0312424	0.0709596	0.0349888	0.0232078	0.0629234
32.4933	0.871903	0.857897	0.88785	0.811552	0.839195	0.824155	0.0246117	0.0295272	0.127356	0.0391719	0.0193221	0.0457646		32.4933	0.766137	0.783266	0.654026	0.6707	0.716979	0.587243	0.015928	0.0281566	0.0435437	0.0156795	0.0376494	0.0386102		32.4933	0.793248	0.847064	0.663421	0.709564	0.801988	0.700068	0.0321284	0.0312424	0.0768689	0.0266715	0.0195407	0.0661168
32.66	0.864843	0.848229	0.888992	0.809288	0.837594	0.820741	0.0170409	0.0267268	0.122558	0.0345086	0.0180728	0.043921		32.66	0.761586	0.786538	0.656931	0.674925	0.722255	0.592422	0.0279919	0.0325471	0.0473308	0.0258265	0.0497363	0.0434645		32.66	0.801152	0.847064	0.656047	0.723439	0.805999	0.696148	0.017241	0.0312424	0.0729918	0.0359906	0.0150171	0.0686264
32.8267	0.863511	0.853724	0.887757	0.805799	0.839405	0.820612	0.0175889	0.0294805	0.127976	0.0368194	0.0171782	0.0460908		32.8267	0.757883	0.783464	0.656603	0.671777	0.718501	0.587183	0.0214686	0.021167	0.0463302	0.0236106	0.0489399	0.0316407		32.8267	0.797454	0.843749	0.656047	0.712915	0.795611	0.697519	0.0193647	0.0371471	0.0729918	0.0253864	0.0257744	0.0784591
32.9933	0.865244	0.854865	0.891568	0.806885	0.83337	0.818766	0.0201986	0.0274646	0.124897	0.0336441	0.0137221	0.0432425		32.9933	0.757883	0.774132	0.654052	0.671529	0.714101	0.587243	0.0214686	0.0324384	0.0512542	0.0234527	0.0402168	0.0386102		32.9933	0.79442	0.848429	0.655806	0.709374	0.795804	0.702019	0.0150418	0.0284167	0.0743649	0.0217141	0.0253872	0.0738358
33.16	0.878281	0.865761	0.899583	0.808933	0.844955	0.827311	0.0157798	0.0240035	0.124163	0.0348223	0.0145305	0.0448129		33.16	0.752627	0.786538	0.654026	0.673849	0.714747	0.587243	0.0169272	0.0325471	0.0435437	0.0190901	0.0492875	0.0386102		33.16	0.793755	0.837022	0.663421	0.712915	0.802178	0.701857	0.0237096	0.034867	0.0768689	0.0253864	0.0228479	0.065021
33.3267	0.87804	0.865938	0.900141	0.811125	0.839251	0.827859	0.0205412	0.0275437	0.128584	0.036889	0.0165544	0.050605		33.3267	0.752627	0.783266	0.654052	0.66834	0.711267	0.592916	0.0169272	0.0281566	0.0512542	0.0235055	0.0438449	0.0368577		33.3267	0.78718	0.839933	0.660614	0.713056	0.798637	0.699308	0.0233235	0.0314895	0.0677246	0.0302583	0.0234509	0.0776164
33.4933	0.876861	0.86389	0.897408	0.806885	0.840546	0.825756	0.020446	0.0294118	0.129321	0.0336441	0.0105337	0.0431806		33.4933	0.752661	0.773734	0.659079	0.667511	0.711267	0.587371	0.018744	0.0311954	0.0474852	0.0155332	0.0438449	0.038003		33.4933	0.797454	0.848023	0.65821	0.716597	0.798917	0.699146	0.0193647	0.0306021	0.0709596	0.0344604	0.0136502	0.0687075
33.66	0.881034	0.873517	0.908225	0.813099	0.844351	0.824083	0.0190141	0.0304126	0.131086	0.0357744	0.0120841	0.0458953		33.66	0.757821	0.786736	0.651475	0.671529	0.718501	0.590205	0.0129901	0.026699	0.0485698	0.0234527	0.0489399	0.0418795		33.66	0.806636	0.841068	0.66071	0.719341	0.805385	0.707728	0.0232018	0.0339719	0.0742442	0.0235486	0.0200035	0.0705431
33.8267	0.889321	0.87374	0.909634	0.810908	0.845602	0.827428	0.023994	0.0259877	0.133579	0.0329521	0.0203278	0.0494545		33.8267	0.758623	0.777321	0.661881	0.674925	0.71802	0.592916	0.0225328	0.0315623	0.048692	0.0258265	0.0473527	0.0368577		33.8267	0.787338	0.839703	0.653547	0.719948	0.795566	0.696434	0.0267844	0.0383464	0.0699032	0.0325234	0.0180828	0.0726122
33.9933	0.86738	0.850593	0.887575	0.799796	0.83812	0.821149	0.0251297	0.0317516	0.123639	0.0370555	0.016481	0.0479442		33.9933	0.755661	0.777405	0.656603	0.667552	0.710994	0.581881	0.0173808	0.0373961	0.0463302	0.0143726	0.0507556	0.0519779		33.9933	0.78718	0.833936	0.653547	0.70644	0.792453	0.697071	0.0233235	0.0324892	0.0699032	0.0273546	0.0296166	0.0660883
34.16	0.852902	0.847268	0.8819	0.801869	0.831867	0.815283	0.0224136	0.0300395	0.119128	0.0361365	0.0138408	0.0429893		34.16	0.755528	0.780077	0.659079	0.668588	0.714583	0.587493	0.014953	0.0299903	0.0474852	0.0237076	0.0421338	0.0469906		34.16	0.79751	0.837022	0.656047	0.709514	0.801708	0.696148	0.0295202	0.034867	0.0729918	0.027275	0.0291267	0.0686264
34.3267	0.852727	0.842684	0.883474	0.801514	0.831232	0.819163	0.0222577	0.0323912	0.124538	0.0366149	0.0149937	0.0467249		34.3267	0.758623	0.777405	0.656603	0.677246	0.721336	0.587493	0.0225328	0.0373961	0.0463302	0.0214568	0.0451161	0.0469906		34.3267	0.78718	0.837252	0.658421	0.712915	0.795566	0.699308	0.0233235	0.0271752	0.0710008	0.0253864	0.0180828	0.0776164
34.4933	0.865698	0.842325	0.883612	0.801323	0.830154	0.817178	0.0226886	0.0265514	0.122894	0.0308513	0.0102765	0.0411189		34.4933	0.758562	0.774132	0.654052	0.66548	0.707513	0.584471	0.0146864	0.0324384	0.0512542	0.0260801	0.0434062	0.0368114		34.4933	0.784529	0.833901	0.656047	0.710171	0.799107	0.692123	0.0140763	0.0224271	0.0729918	0.0363629	0.0181127	0.0707645
34.66	0.863767	0.849161	0.885105	0.809117	0.839819	0.822682	0.0224261	0.031513	0.124062	0.0302796	0.0190059	0.0482956		34.66	0.749593	0.780392	0.661656	0.66838	0.707513	0.586748	0.0185636	0.0261607	0.0504124	0.0202969	0.0434062	0.0457424		34.66	0.78718	0.840338	0.65821	0.709374	0.795566	0.69886	0.0233235	0.0295188	0.0709596	0.0217141	0.0180828	0.065102
34.8267	0.860431	0.843913	0.884906	0.797887	0.833148	0.815691	0.0197873	0.0250801	0.124008	0.0371901	0.0147099	0.0464902		34.8267	0.758623	0.777204	0.656603	0.66838	0.711748	0.590205	0.0225328	0.027687	0.0463302	0.0202969	0.0465787	0.0418795		34.8267	0.783865	0.833936	0.658517	0.706023	0.792169	0.697357	0.020453	0.0324892	0.0772155	0.0225113	0.0185153	0.0696526
34.9933	0.86818	0.858061	0.891725	0.803587	0.836407	0.824083	0.0176763	0.0236861	0.121866	0.0355646	0.0127565	0.0458953		34.9933	0.757821	0.780392	0.659181	0.66834	0.714583	0.587243	0.0129901	0.0261607	0.0494981	0.0235055	0.0421338	0.0386102		34.9933	0.797228	0.837252	0.658759	0.712866	0.79524	0.70023	0.0274434	0.0271752	0.0758825	0.0260282	0.0243638	0.0748077
35.16	0.872177	0.856614	0.891499	0.807215	0.839373	0.820636	0.0166788	0.0281629	0.121711	0.035116	0.0149578	0.0461027		35.16	0.75559	0.783266	0.654052	0.674925	0.711267	0.592422	0.0227184	0.0281566	0.0512542	0.0258265	0.0438449	0.0434645		35.16	0.787845	0.837252	0.658517	0.709514	0.795566	0.697233	0.0178305	0.0271752	0.0772155	0.027275	0.0180828	0.0747911
35.3267	0.873701	0.862854	0.894535	0.801514	0.839875	0.822551	0.0188342	0.0284425	0.126373	0.0366149	0.0183645	0.0473899		35.3267	0.757883	0.780392	0.654052	0.66544	0.711267	0.587054	0.0214686	0.0261607	0.0512542	0.0286427	0.0438449	0.0337241		35.3267	0.79442	0.847064	0.656047	0.716456	0.795566	0.696148	0.0150418	0.0312424	0.0729918	0.0302944	0.0180828	0.0686264
35.4933	0.88092	0.862564	0.898724	0.807142	0.842583	0.824223	0.0264718	0.0279297	0.129612	0.0321732	0.0108128	0.0448327		35.4933	0.75559	0.7768	0.651148	0.66838	0.711267	0.584531	0.0227184	0.025333	0.0490886	0.0202969	0.0438449	0.0438583		35.4933	0.790879	0.841297	0.656355	0.709564	0.792214	0.701733	0.0205347	0.0259693	0.0790983	0.0266715	0.0236113	0.0705085
35.66	0.867068	0.850665	0.88758	0.798782	0.836399	0.815763	0.024899	0.0298012	0.123017	0.0291866	0.0127526	0.0469878		35.66	0.751887	0.777204	0.654052	0.668628	0.714101	0.587433	0.0180569	0.027687	0.0512542	0.0290274	0.0402168	0.0404983		35.66	0.790722	0.833936	0.65821	0.716824	0.798962	0.692123	0.0195829	0.0324892	0.0709596	0.0341647	0.0200864	0.0707645
35.8267	0.855143	0.835041	0.876438	0.799743	0.833488	0.812791	0.021962	0.0309404	0.120901	0.0325275	0.0154442	0.0487449		35.8267	0.757883	0.774132	0.659432	0.66838	0.711267	0.587243	0.0214686	0.0324384	0.0555199	0.0202969	0.0438449	0.0386102		35.8267	0.793755	0.834123	0.653643	0.719531	0.8086	0.691648	0.0237096	0.0312381	0.0762156	0.0303827	0.0237539	0.0730975
35.9933	0.87526	0.858059	0.891664	0.801323	0.838349	0.826024	0.0216836	0.0265655	0.12441	0.0308513	0.0152369	0.0482331		35.9933	0.752627	0.774216	0.654026	0.665191	0.710664	0.587243	0.0169272	0.0395438	0.0435437	0.0196893	0.0357525	0.0386102		35.9933	0.791104	0.844613	0.663325	0.716407	0.798917	0.696148	0.0128298	0.0202367	0.0705971	0.0285913	0.0136502	0.0686264
36.16	0.881406	0.860892	0.892994	0.805167	0.842409	0.828913	0.0168828	0.0222213	0.125399	0.0338234	0.014351	0.0420306		36.16	0.755528	0.770545	0.656679	0.667511	0.708597	0.584281	0.014953	0.0332743	0.0409334	0.0155332	0.0542985	0.0360249		36.16	0.790722	0.834666	0.658759	0.702482	0.792733	0.697233	0.0195829	0.0383145	0.0758825	0.0200614	0.0199587	0.0747911
36.3267	0.884588	0.865875	0.898511	0.799177	0.842729	0.824537	0.0206321	0.0268525	0.126364	0.0296193	0.0155672	0.0490452		36.3267	0.761524	0.777204	0.65125	0.66544	0.708432	0.581631	0.0199603	0.027687	0.0503607	0.0286427	0.0478709	0.0436137		36.3267	0.783865	0.837981	0.655806	0.709564	0.785985	0.689845	0.020453	0.0320504	0.0743649	0.0266715	0.0237351	0.066062
36.4933	0.859316	0.839274	0.877907	0.791245	0.833391	0.812346	0.0171607	0.0247939	0.122997	0.0287038	0.0138648	0.0446716		36.4933	0.75559	0.774132	0.656603	0.665231	0.711267	0.581631	0.0227184	0.0324384	0.0463302	0.0187938	0.0438449	0.0436137		36.4933	0.796789	0.841068	0.663325	0.712866	0.799155	0.69886	0.0285384	0.0339719	0.0705971	0.0260282	0.0223991	0.065102
36.66	0.863985	0.847717	0.884892	0.79322	0.834861	0.817293	0.0205002	0.0275384	0.120684	0.026075	0.0183929	0.045289		36.66	0.754787	0.773817	0.65125	0.6707	0.717417	0.584531	0.0163964	0.0370201	0.0503607	0.0156795	0.0380161	0.0438583		36.66	0.79442	0.841297	0.663421	0.712866	0.801988	0.699022	0.0150418	0.0259693	0.0768689	0.0260282	0.0195407	0.0739158
36.8267	0.870934	0.849063	0.888697	0.794938	0.83846	0.815354	0.0255767	0.0297363	0.123139	0.0259724	0.0191108	0.042815		36.8267	0.747224	0.767671	0.654026	0.665191	0.703595	0.58138	0.0138671	0.0300214	0.0435437	0.0196893	0.0362383	0.0356996		36.8267	0.790496	0.830585	0.656259	0.708957	0.788818	0.702614	0.0275244	0.0281141	0.0730403	0.0180301	0.0233017	0.0806157
36.9933	0.881834	0.858498	0.895895	0.799441	0.844359	0.819234	0.0209551	0.0320918	0.127011	0.0383148	0.0191166	0.0479781		36.9933	0.752494	0.774015	0.648672	0.665191	0.711748	0.575897	0.0174681	0.0304976	0.0474234	0.0196893	0.0465787	0.0382863		36.9933	0.787023	0.827269	0.65571	0.716407	0.79552	0.692123	0.0254978	0.0341435	0.0678847	0.0285913	0.0152484	0.0707645
37.16	0.884677	0.86397	0.894355	0.799111	0.844331	0.826024	0.0248723	0.0234453	0.12606	0.0306856	0.0176568	0.0482331		37.16	0.757821	0.77054	0.654026	0.665191	0.711432	0.584471	0.0129901	0.0308167	0.0435437	0.0196893	0.0507723	0.0368114		37.16	0.790496	0.830585	0.656355	0.702482	0.798637	0.691243	0.0275244	0.0281141	0.0790983	0.0200614	0.0234509	0.0608545
37.3267	0.863447	0.844347	0.88066	0.798782	0.831976	0.817224	0.0206403	0.0278129	0.122501	0.0291866	0.0152144	0.0452377		37.3267	0.750258	0.777204	0.656603	0.659102	0.70076	0.590205	0.0123852	0.027687	0.0463302	0.0257605	0.0403047	0.0418795		37.3267	0.78718	0.833671	0.658759	0.708817	0.788818	0.694359	0.0233235	0.0312752	0.0758825	0.0135092	0.0233017	0.0694697
37.4933	0.852508	0.833423	0.873786	0.791831	0.830319	0.810945	0.0231134	0.0291819	0.119984	0.0337159	0.0159977	0.045233		37.4933	0.750258	0.774132	0.648672	0.66548	0.707513	0.587243	0.0123852	0.0324384	0.0474234	0.0260801	0.0434062	0.0386102		37.4933	0.797454	0.843978	0.65821	0.716407	0.795566	0.699944	0.0193647	0.0299764	0.0709596	0.0285913	0.0180828	0.0715161
37.66	0.856322	0.833074	0.870795	0.79164	0.836616	0.810747	0.0164527	0.0268387	0.114494	0.027485	0.0184896	0.0476929		37.66	0.755528	0.773612	0.651577	0.671777	0.707994	0.581571	0.014953	0.0263326	0.0505055	0.0236106	0.0462182	0.0365133		37.66	0.79116	0.840338	0.661259	0.712498	0.79524	0.696024	0.0229273	0.0295188	0.0789394	0.0224051	0.0243638	0.0744799
37.8267	0.852326	0.83169	0.869439	0.787592	0.830021	0.812304	0.019799	0.0243612	0.115825	0.0309897	0.0116471	0.0462586		37.8267	0.755528	0.774132	0.659406	0.662002	0.711748	0.584533	0.014953	0.0324384	0.0477603	0.0210883	0.0465787	0.0405113		37.8267	0.790496	0.843749	0.66071	0.712498	0.798781	0.694359	0.0275244	0.0371471	0.0742442	0.0224051	0.0244489	0.0694697
37.9933	0.86223	0.839784	0.879304	0.791147	0.837903	0.815865	0.0218737	0.0295685	0.120904	0.027677	0.0186862	0.0450346		37.9933	0.754921	0.770423	0.651325	0.66258	0.711267	0.581631	0.015793	0.0287471	0.044687	0.0318696	0.0438449	0.0436137		37.9933	0.794701	0.833901	0.653643	0.712915	0.798637	0.691362	0.0180994	0.0224271	0.0762156	0.0253864	0.0234509	0.0698032
38.16	0.86352	0.842919	0.879381	0.79164	0.836343	0.812418	0.021673	0.0305187	0.119377	0.027485	0.0161726	0.0445094		38.16	0.750425	0.767872	0.654128	0.658646	0.70076	0.581569	0.0172851	0.0390473	0.0456853	0.0138398	0.0403047	0.0413422		38.16	0.794701	0.833671	0.655806	0.713056	0.798637	0.697071	0.0180994	0.0312752	0.0743649	0.0302583	0.0234509	0.0660883
38.3267	0.863708	0.845796	0.877688	0.793687	0.835466	0.810208	0.014045	0.028489	0.119112	0.0291657	0.0129703	0.0454418		38.3267	0.746559	0.774015	0.648672	0.655746	0.697445	0.581631	0.0218249	0.0304976	0.0474234	0.0196077	0.0420313	0.0436137		38.3267	0.790722	0.841297	0.658306	0.710121	0.795566	0.688531	0.0195829	0.0259693	0.0776086	0.0349449	0.0180828	0.0641834
38.4933	0.868974	0.846031	0.884892	0.793358	0.841371	0.814219	0.0195797	0.0278141	0.123519	0.0275063	0.0173328	0.0473025		38.4933	0.755528	0.774132	0.643722	0.668588	0.711913	0.581631	0.014953	0.0324384	0.0455478	0.0237076	0.053149	0.0436137		38.4933	0.797735	0.841297	0.660921	0.716407	0.799107	0.692123	0.019387	0.0259693	0.0738239	0.0285913	0.0181127	0.0707645
38.66	0.868581	0.848683	0.886323	0.794938	0.83938	0.814287	0.0193741	0.0252884	0.123114	0.0259724	0.0108728	0.0469811		38.66	0.752627	0.767671	0.651551	0.655417	0.701241	0.581631	0.0169272	0.0300214	0.0426579	0.0210539	0.0443943	0.0436137		38.66	0.79442	0.833901	0.656143	0.720088	0.796035	0.690767	0.0150418	0.0224271	0.0794745	0.0381612	0.0144766	0.0629234
38.8267	0.873483	0.853464	0.891608	0.793904	0.839713	0.814287	0.019425	0.030345	0.126184	0.0323612	0.0177859	0.0469811		38.8267	0.752627	0.777204	0.654026	0.665688	0.711267	0.587243	0.0169272	0.027687	0.0435437	0.0288421	0.0438449	0.0386102		38.8267	0.793913	0.837252	0.658855	0.71599	0.799107	0.694235	0.0244756	0.0271752	0.0821331	0.026055	0.0181127	0.0752537
38.9933	0.862208	0.838503	0.87775	0.787401	0.840062	0.812418	0.0220665	0.0294843	0.119383	0.0255131	0.0212273	0.0445094		38.9933	0.747391	0.766948	0.643497	0.658894	0.70076	0.578859	0.0155192	0.030827	0.0482795	0.0228662	0.0403047	0.0415333		38.9933	0.793755	0.839933	0.658517	0.709981	0.795566	0.694073	0.0237096	0.0314895	0.0772155	0.030805	0.0180828	0.0666017
39.16	0.86	0.830655	0.869974	0.787592	0.83674	0.810771	0.016384	0.0319921	0.119229	0.0309897	0.0208638	0.0487182		39.16	0.752627	0.770743	0.651577	0.659142	0.703595	0.581571	0.0169272	0.0258558	0.0505055	0.0228327	0.0362383	0.0365133		39.16	0.79353	0.833671	0.656137	0.702672	0.792407	0.68777	0.030628	0.0312752	0.0757247	0.0251368	0.025739	0.0630641
39.3267	0.847593	0.824163	0.869605	0.785328	0.833635	0.805896	0.0230967	0.0249738	0.115673	0.0266097	0.0209569	0.0479903		39.3267	0.754754	0.767268	0.648748	0.662291	0.707513	0.581571	0.0190273	0.025647	0.0413548	0.025124	0.0434062	0.0365133		39.3267	0.787406	0.837439	0.65821	0.716407	0.795566	0.694235	0.0170041	0.025634	0.0709596	0.0285913	0.0180828	0.0752537
39.4933	0.865851	0.84594	0.88355	0.79164	0.838404	0.812418	0.0250392	0.0299943	0.122484	0.027485	0.0197233	0.0445094		39.4933	0.744324	0.760807	0.649	0.659142	0.70076	0.578859	0.0167551	0.0224221	0.0476008	0.0228327	0.0403047	0.0415333		39.4933	0.787462	0.830585	0.660614	0.709423	0.788818	0.694359	0.0255098	0.0281141	0.0677246	0.0238539	0.0233017	0.0694697
39.66	0.873855	0.850555	0.885863	0.796518	0.841315	0.813822	0.0209511	0.0246987	0.118463	0.0242187	0.0167251	0.0440605		39.66	0.750124	0.767151	0.648672	0.658606	0.70076	0.575897	0.0130825	0.0230969	0.0474234	0.018269	0.0403047	0.0382863		39.66	0.790214	0.833936	0.660921	0.712915	0.789098	0.696148	0.0274096	0.0324892	0.0738239	0.0253864	0.0129422	0.0686264
39.8267	0.86478	0.84238	0.876333	0.789745	0.837123	0.811213	0.0174388	0.0240685	0.120341	0.0293308	0.01299	0.0504366		39.8267	0.747162	0.760605	0.648774	0.661794	0.703595	0.578799	0.00817578	0.0300427	0.0494118	0.0174811	0.0362383	0.0351791		39.8267	0.79044	0.833901	0.653878	0.709514	0.792733	0.689125	0.0222401	0.0224271	0.0708934	0.027275	0.0199587	0.0709661
39.9933	0.858035	0.831325	0.870657	0.787592	0.833787	0.809004	0.0186523	0.0263886	0.115906	0.0309897	0.0201072	0.0426523		39.9933	0.751887	0.770339	0.646197	0.659102	0.704514	0.578859	0.0180569	0.0206955	0.0462308	0.0257605	0.0415973	0.0415333		39.9933	0.787406	0.837946	0.65821	0.706023	0.792494	0.694235	0.0170041	0.0217954	0.0709596	0.0225113	0.0133974	0.0752537
40.16	0.860184	0.836581	0.879091	0.785874	0.839819	0.810816	0.0232026	0.0257373	0.114776	0.0312718	0.0190059	0.04738		40.16	0.752489	0.767554	0.646197	0.662043	0.703595	0.58176	0.00248961	0.0297586	0.0462308	0.0173821	0.0362383	0.0420457		40.16	0.790214	0.826727	0.66071	0.70658	0.792123	0.691362	0.0274096	0.0257468	0.0742442	0.0319655	0.0192614	0.0698032
40.3267	0.861029	0.839086	0.880447	0.787592	0.835146	0.809004	0.0201907	0.0259815	0.116316	0.0309897	0.017864	0.0426523		40.3267	0.752627	0.77054	0.651223	0.662291	0.697926	0.587304	0.0169272	0.0308167	0.0424862	0.025124	0.0447214	0.0421471		40.3267	0.783764	0.82654	0.660614	0.705465	0.788818	0.68777	0.0297532	0.030224	0.0677246	0.0145867	0.0233017	0.0630641
40.4933	0.877255	0.851844	0.886413	0.793358	0.844727	0.819139	0.0165353	0.0300552	0.122317	0.0275063	0.0166817	0.0467122		40.4933	0.746726	0.764079	0.651577	0.659142	0.704514	0.58176	0.0206636	0.0271443	0.0505055	0.0228327	0.0415973	0.0420457		40.4933	0.790722	0.836293	0.663662	0.713056	0.79571	0.694359	0.0195829	0.0331611	0.075916	0.0302583	0.01939	0.0694697
40.66	0.871706	0.848928	0.886122	0.791147	0.841371	0.815691	0.0207801	0.0301787	0.120827	0.027677	0.0173328	0.0464902		40.66	0.753158	0.77086	0.648748	0.668836	0.715185	0.578859	0.0104298	0.028137	0.0413548	0.0315045	0.0507629	0.0415333		40.66	0.790214	0.830585	0.656047	0.713105	0.79571	0.688056	0.0274096	0.0281141	0.0729918	0.0318794	0.01939	0.0667126
40.8267	0.853274	0.828952	0.868084	0.783511	0.835291	0.807089	0.0219533	0.0306465	0.114277	0.0268046	0.0185468	0.0412097		40.8267	0.758562	0.767151	0.648748	0.652557	0.712351	0.584531	0.0146864	0.0230969	0.0413548	0.0190051	0.0545504	0.0438583		40.8267	0.787406	0.83463	0.656047	0.719948	0.795566	0.691362	0.0170041	0.028253	0.0729918	0.0325234	0.0180828	0.0698032
40.9933	0.859316	0.835307	0.876621	0.783609	0.835444	0.80446	0.0211941	0.032927	0.11563	0.0267638	0.0191428	0.045824		40.9933	0.747391	0.774132	0.651223	0.659142	0.704198	0.573186	0.0155192	0.0324384	0.0424862	0.0228327	0.0456724	0.0435319		40.9933	0.794037	0.830585	0.658547	0.7158	0.798637	0.685533	0.0237863	0.0281141	0.0762834	0.0210297	0.0234509	0.0641822
41.16	0.862848	0.840573	0.877531	0.781378	0.838614	0.814601	0.0169744	0.0237698	0.115573	0.0311137	0.0190118	0.0503578		41.16	0.74976	0.764197	0.648774	0.659102	0.704514	0.578859	0.0198016	0.0310273	0.0494118	0.0257605	0.0415973	0.0415333		41.16	0.797454	0.837981	0.65821	0.71599	0.79571	0.689125	0.0193647	0.0320504	0.0709596	0.026055	0.01939	0.0709661
41.3267	0.864984	0.839961	0.880281	0.787302	0.841655	0.807402	0.0234363	0.0286819	0.116452	0.0243335	0.0194516	0.0454998		41.3267	0.74946	0.767268	0.648447	0.646012	0.70076	0.575957	0.021455	0.025647	0.0500825	0.0131666	0.0403047	0.0459794		41.3267	0.790879	0.837252	0.660921	0.709514	0.789098	0.694073	0.0205347	0.0271752	0.0738239	0.027275	0.0129422	0.0666017
41.4933	0.850702	0.825262	0.869454	0.785426	0.835416	0.803965	0.0193522	0.0244903	0.116345	0.0277009	0.0176686	0.0414604		41.4933	0.744491	0.767469	0.651352	0.659102	0.704679	0.581631	0.0181817	0.0357965	0.0529047	0.0257605	0.0471697	0.0436137		41.4933	0.790722	0.83463	0.66071	0.705465	0.792169	0.689125	0.0195829	0.028253	0.0742442	0.0145867	0.0185153	0.0709661
41.66	0.854256	0.825262	0.869804	0.781971	0.833829	0.80587	0.0207926	0.0244903	0.118482	0.0253925	0.0185304	0.04678		41.66	0.75849	0.770339	0.651325	0.658854	0.70076	0.578609	0.0207432	0.0206955	0.044687	0.0182322	0.0403047	0.0330978		41.66	0.78718	0.830585	0.65821	0.706023	0.788818	0.691362	0.0233235	0.0281141	0.0709596	0.0225113	0.0233017	0.0698032
41.8267	0.861962	0.839905	0.875341	0.785617	0.840995	0.807029	0.0203645	0.0263523	0.117677	0.0328282	0.0155655	0.0420575		41.8267	0.752627	0.767268	0.648672	0.655954	0.711267	0.578669	0.0169272	0.025647	0.0474234	0.0229553	0.0438449	0.0408029		41.8267	0.787688	0.830585	0.658547	0.709564	0.792214	0.69315	0.0166875	0.0281141	0.0762834	0.0266715	0.0236113	0.0690675
41.9933	2.55228	2.33463	1.65615	1.24204	1.54714	1.27801	0.119338	0.0524626	0.490978	0.0701802	0.261653	0.0928313		41.9933	2.14099	2.16934	0.915738	0.96069	0.958604	0.77315	0.0220784	0.0861045	0.210984	0.0915177	0.0705174	0.0532239		41.9933	2.41059	2.3976	1.09469	1.21706	1.37674	1.18435	0.067232	0.0903757	0.312123	0.102593	0.22095	0.373201
42.0033	1.2571	1.21288	1.07549	0.836027	0.914297	0.866439	0.0587791	0.0409868	0.201323	0.0276657	0.0302907	0.0518144		42.0033	0.747224	0.767268	0.654026	0.662291	0.70691	0.578859	0.0138671	0.025647	0.0435437	0.025124	0.0351274	0.0415333		42.0033	0.787845	0.833901	0.65604	0.716039	0.795755	0.685247	0.0178305	0.0224271	0.0688901	0.0279143	0.0242944	0.0617917
42.16	0.875879	0.8417	0.853282	0.776259	0.828564	0.800295	0.0206278	0.0267273	0.115716	0.0229983	0.0166397	0.0402682		42.16	0.749593	0.764079	0.631008	0.652309	0.689772	0.567514	0.0185636	0.0271443	0.0446933	0.0219417	0.0344784	0.0411893		42.16	0.790879	0.836987	0.644311	0.699737	0.776496	0.67519	0.0205347	0.025757	0.0698144	0.0292607	0.0194944	0.0696316
42.3267	0.875209	0.849917	0.877745	0.783063	0.835201	0.802581	0.0206817	0.0293252	0.121936	0.0227448	0.0189494	0.0456851		42.3267	0.754814	0.770423	0.635791	0.659102	0.704514	0.575959	0.0179445	0.0287471	0.046138	0.0257605	0.0415973	0.0418268		42.3267	0.790722	0.830585	0.651378	0.709374	0.785746	0.684772	0.0195829	0.0281141	0.0676023	0.0217141	0.0184446	0.0637706
42.4933	0.859252	0.828237	0.871418	0.777924	0.837088	0.802456	0.018946	0.0246153	0.119651	0.028595	0.0168684	0.0455115		42.4933	0.750124	0.767671	0.643394	0.656202	0.70076	0.575897	0.0130825	0.0300214	0.0455146	0.0308185	0.0403047	0.0382863		42.4933	0.79044	0.837252	0.653878	0.719948	0.792449	0.682536	0.0222401	0.0271752	0.0708934	0.0325234	0.0092002	0.0647387
42.66	0.840106	0.811706	0.858724	0.773395	0.829038	0.796009	0.0222182	0.0309735	0.115934	0.0204262	0.0149216	0.0443185		42.66	0.747391	0.763676	0.648774	0.649865	0.69461	0.573186	0.0155192	0.0250411	0.0494118	0.0291731	0.046012	0.0435319		42.66	0.786742	0.830585	0.653878	0.7158	0.789098	0.685966	0.0275407	0.0281141	0.0708934	0.0210297	0.0129422	0.0716745
42.8267	0.842079	0.809739	0.858718	0.775659	0.829038	0.79795	0.022224	0.0272344	0.116149	0.0242216	0.0149216	0.0467788		42.8267	0.749517	0.767352	0.640919	0.656202	0.701363	0.572997	0.0137199	0.0325045	0.0446139	0.0308185	0.049008	0.0383066		42.8267	0.78718	0.822682	0.653643	0.709514	0.785746	0.686128	0.0233235	0.027283	0.0762156	0.027275	0.0184446	0.0716703
42.9933	0.838329	0.81786	0.865885	0.775659	0.830793	0.799231	0.0202424	0.0251114	0.118524	0.0242216	0.0158135	0.0445648		42.9933	0.73859	0.757416	0.64885	0.656162	0.69461	0.584342	0.0207524	0.030413	0.0443632	0.0300141	0.046012	0.0386048		42.9933	0.780831	0.826691	0.653643	0.706072	0.789287	0.6803	0.0160572	0.0151471	0.0762156	0.0245908	0.0208328	0.0659963
43.16	0.84017	0.813383	0.864325	0.773395	0.833676	0.800764	0.0229758	0.0330334	0.116155	0.0217574	0.0185859	0.0434929		43.16	0.738423	0.757416	0.643292	0.652805	0.700595	0.575897	0.0197156	0.030413	0.0441409	0.0280406	0.0359429	0.0382863		43.16	0.776625	0.822682	0.651384	0.712688	0.785746	0.676232	0.0284943	0.027283	0.0721249	0.0315249	0.0184446	0.0612741
43.3267	0.841883	0.819336	0.871316	0.776549	0.83043	0.799231	0.0249348	0.0262685	0.12083	0.0288271	0.0208078	0.0445648		43.3267	0.735532	0.754026	0.640893	0.652517	0.694172	0.570414	0.00688977	0.0226314	0.0364609	0.0247229	0.0444802	0.0416822		43.3267	0.777008	0.826727	0.656047	0.703089	0.789098	0.688364	0.0240583	0.0257468	0.0729918	0.0275193	0.0129422	0.0706457
43.4933	0.854657	0.826938	0.874075	0.78332	0.836399	0.800986	0.0219629	0.0269166	0.118089	0.0204727	0.0127526	0.0440945		43.4933	0.741457	0.757416	0.643394	0.656202	0.701363	0.575897	0.0179672	0.030413	0.0455146	0.0308185	0.049008	0.0382863		43.4933	0.78718	0.827234	0.651143	0.709564	0.785746	0.679824	0.0233235	0.0248012	0.0731535	0.0266715	0.0184446	0.0679912
43.66	0.854593	0.832103	0.87775	0.777297	0.839713	0.805896	0.0264732	0.0275554	0.119383	0.0261346	0.0177859	0.0479903		43.66	0.738494	0.757534	0.643394	0.650113	0.697445	0.570035	0.0122494	0.0354052	0.0455146	0.0329292	0.0420313	0.0354331		43.66	0.780167	0.826727	0.651378	0.709514	0.792494	0.686128	0.0248465	0.0257468	0.0676023	0.027275	0.0133974	0.0716703
43.8267	0.856216	0.82854	0.874033	0.781617	0.834984	0.798786	0.0211129	0.0271226	0.122047	0.0272743	0.0145534	0.0442825		43.8267	0.744262	0.750955	0.64362	0.649905	0.697006	0.573186	0.00806728	0.0266206	0.0434302	0.0265909	0.0403897	0.0435319		43.8267	0.783639	0.829855	0.653547	0.713105	0.785746	0.683892	0.0283688	0.025726	0.0699032	0.0318794	0.0184446	0.0729552
43.9933	0.845786	0.815766	0.865283	0.779272	0.833787	0.797512	0.0227652	0.0222806	0.110595	0.0245992	0.0201072	0.0431343		43.9933	0.741457	0.757299	0.643722	0.653053	0.70076	0.578669	0.0179672	0.0283798	0.0455478	0.0280851	0.0403047	0.0408029		43.9933	0.780167	0.819366	0.651378	0.702482	0.792169	0.684772	0.0248465	0.0324016	0.0676023	0.0200614	0.0185153	0.0637706
44.16	0.845351	0.816361	0.864544	0.771637	0.827665	0.799231	0.0238699	0.0268229	0.120114	0.0248751	0.0147481	0.0445648		44.16	0.73546	0.754346	0.638368	0.649657	0.694007	0.572997	0.0138553	0.0214264	0.0493317	0.0244284	0.0386357	0.0383066		44.16	0.777133	0.82006	0.658451	0.709564	0.789143	0.68206	0.0206625	0.0276541	0.0699502	0.0266715	0.0195589	0.0671905
44.3267	0.849194	0.820839	0.869823	0.777377	0.835631	0.801423	0.0225157	0.0255498	0.119637	0.025834	0.0224763	0.048666		44.3267	0.740792	0.754144	0.638342	0.655954	0.70076	0.575518	0.0244261	0.0251544	0.0412677	0.0229553	0.0403047	0.0339094		44.3267	0.77729	0.830042	0.653878	0.716407	0.792639	0.685966	0.0214169	0.0202381	0.0708934	0.0285913	0.0151545	0.0716745
44.4933	0.840324	0.810984	0.858819	0.771637	0.828717	0.799071	0.0226431	0.0219854	0.1179	0.0248751	0.0171271	0.0429816		44.4933	0.735494	0.750955	0.640919	0.652805	0.697926	0.573248	0.0160078	0.0266206	0.0446139	0.0216703	0.0447214	0.046681		44.4933	0.784146	0.825997	0.65571	0.716407	0.792494	0.68373	0.0202563	0.0229525	0.0678847	0.0285913	0.0133974	0.0725862
44.66	0.843856	0.813399	0.86123	0.775033	0.832344	0.800832	0.0201879	0.0290402	0.112029	0.0228575	0.0205685	0.0420184		44.66	0.738494	0.754227	0.640843	0.652805	0.70076	0.575897	0.0122494	0.0320732	0.0503154	0.0216703	0.0403047	0.0382863		44.66	0.773592	0.82006	0.651143	0.708957	0.786265	0.683416	0.0243488	0.0276541	0.0731535	0.0180301	0.0137841	0.0747952
44.8267	0.845479	0.816504	0.861387	0.772212	0.832463	0.802893	0.0174554	0.0283584	0.115823	0.0276471	0.0228248	0.0493186		44.8267	0.744324	0.7575	0.643394	0.655954	0.70076	0.572997	0.0167551	0.0378732	0.0455146	0.0229553	0.0403047	0.0383066		44.8267	0.78718	0.82654	0.651384	0.709564	0.789143	0.677426	0.0233235	0.030224	0.0721249	0.0266715	0.0195589	0.0686631
44.9933	0.860543	0.830335	0.872759	0.775659	0.841426	0.805993	0.0247932	0.0273656	0.117965	0.0242216	0.0214462	0.0450013		44.9933	0.741261	0.764079	0.643394	0.646716	0.701844	0.572997	0.0148148	0.0271443	0.0455146	0.0272507	0.0512848	0.0383066		44.9933	0.776625	0.830585	0.654215	0.706023	0.785746	0.671598	0.0284943	0.0281141	0.0765739	0.0225113	0.0184446	0.0627366
45.16	0.843694	0.811419	0.857184	0.771612	0.827623	0.794057	0.0206042	0.0264224	0.114796	0.0285708	0.0167395	0.046515		45.16	0.741457	0.757416	0.654102	0.653053	0.698529	0.572997	0.0179672	0.030413	0.0377575	0.0280851	0.0527435	0.0383066		45.16	0.780674	0.826727	0.655951	0.709374	0.785985	0.683416	0.0190086	0.0257468	0.0668409	0.0217141	0.0237351	0.0747952
45.3267	0.838371	0.808233	0.85969	0.77171	0.829281	0.797505	0.0172649	0.0262565	0.113822	0.0284813	0.0163153	0.0464957		45.3267	0.744357	0.757416	0.651223	0.650153	0.70076	0.578609	0.0160174	0.030413	0.0424862	0.0334348	0.0403047	0.0330978		45.3267	0.790214	0.830585	0.653878	0.71599	0.79571	0.685966	0.0274096	0.0281141	0.0708934	0.026055	0.01939	0.0716745
45.4933	0.838089	0.808528	0.854404	0.76395	0.827436	0.796657	0.0226884	0.0312939	0.110131	0.0238276	0.0159775	0.0450662		45.4933	0.73859	0.750955	0.645972	0.649368	0.697926	0.564614	0.0207524	0.0266206	0.0489395	0.0204761	0.0447214	0.041509		45.4933	0.777133	0.81933	0.651378	0.703089	0.780456	0.680138	0.0206625	0.0223257	0.0676023	0.0275193	0.0145241	0.0655763
45.66	0.84172	0.814263	0.859544	0.77171	0.82908	0.796009	0.0166814	0.0235118	0.104998	0.0284813	0.0126417	0.0443185		45.66	0.744491	0.753824	0.645945	0.653053	0.69461	0.570285	0.0181817	0.0306186	0.040787	0.0280851	0.046012	0.0433084		45.66	0.776851	0.816202	0.653643	0.709098	0.785701	0.677588	0.0233868	0.0262246	0.0762156	0.0267854	0.0157421	0.0690728
45.8267	0.84521	0.814309	0.86416	0.775923	0.833731	0.797698	0.0218307	0.0237682	0.116186	0.0263492	0.0157117	0.0459707		45.8267	0.738556	0.750955	0.64587	0.656202	0.701363	0.570414	0.0213629	0.0266206	0.046923	0.0308185	0.049008	0.0416822		45.8267	0.780448	0.81933	0.653547	0.706023	0.792169	0.679824	0.0247411	0.0223257	0.0699032	0.0225113	0.0185153	0.0679912
45.9933	0.85042	0.818467	0.865577	0.775659	0.832604	0.798526	0.0251027	0.0223812	0.115205	0.0242216	0.0184247	0.0471494		45.9933	0.747224	0.767268	0.646197	0.656202	0.704679	0.575897	0.0138671	0.025647	0.0462308	0.0308185	0.0471697	0.0382863		45.9933	0.780167	0.823376	0.653643	0.713056	0.789098	0.683416	0.0248465	0.0212866	0.0762156	0.0302583	0.0129422	0.0747952
46.16	0.852304	0.819238	0.866495	0.775659	0.835444	0.799453	0.0172288	0.0255886	0.113119	0.0242216	0.0191428	0.0455839		46.16	0.744357	0.757819	0.648748	0.649657	0.69461	0.572997	0.0160174	0.0339102	0.0413548	0.0244284	0.046012	0.0383066		46.16	0.780674	0.826727	0.65354	0.709374	0.789143	0.679824	0.0190086	0.0257468	0.0656083	0.0217141	0.0195589	0.0679912
46.3267	0.852557	0.820435	0.865516	0.773586	0.836621	0.797764	0.0208805	0.0260479	0.11493	0.0266305	0.0112875	0.0439958		46.3267	0.741457	0.760487	0.640817	0.649865	0.697445	0.570225	0.0179672	0.0259916	0.0424407	0.0291731	0.0420313	0.0361715		46.3267	0.783989	0.822646	0.651378	0.712449	0.795566	0.677902	0.022698	0.0176215	0.0676023	0.0231286	0.0180828	0.066711
46.4933	0.857964	0.828458	0.869439	0.773348	0.838486	0.79789	0.0255262	0.0214436	0.115825	0.0303816	0.0209412	0.0475449		46.4933	0.747224	0.757736	0.643394	0.646716	0.697926	0.572935	0.0138671	0.0274729	0.0455146	0.0272507	0.0447214	0.0357331		46.4933	0.780167	0.823447	0.653306	0.702672	0.792169	0.681018	0.0248465	0.042335	0.0713245	0.0251368	0.0185153	0.0755586
46.66	0.857949	0.834677	0.873924	0.773685	0.8399	0.802145	0.0250088	0.0242277	0.118616	0.0265257	0.0185776	0.0395281		46.66	0.744357	0.760487	0.643394	0.649865	0.690692	0.570414	0.0160174	0.0259916	0.0455146	0.0291731	0.0396884	0.0416822		46.66	0.784146	0.827234	0.65821	0.711941	0.792684	0.680138	0.0202563	0.0248012	0.0709596	0.0175917	0.0210778	0.0655763
46.8267	0.850506	0.817962	0.856698	0.771612	0.835785	0.79483	0.0236458	0.0269858	0.112336	0.0285708	0.0224148	0.0450025		46.8267	0.747391	0.764197	0.643368	0.656202	0.701363	0.573057	0.0155192	0.0310273	0.0375599	0.0308185	0.049008	0.0460014		46.8267	0.776625	0.815285	0.655944	0.69918	0.789098	0.677426	0.0284943	0.0259744	0.0623357	0.0214714	0.0129422	0.0686631
46.9933	0.834451	0.811258	0.852699	0.767973	0.827623	0.794197	0.0171375	0.0223459	0.109115	0.0246956	0.0167395	0.041396		46.9933	0.741395	0.761092	0.648774	0.649368	0.704076	0.570285	0.0103292	0.0390417	0.0494118	0.0204761	0.0396265	0.0433084		46.9933	0.784146	0.823376	0.651166	0.716407	0.799107	0.680138	0.0202563	0.0212866	0.0685668	0.0285913	0.0181127	0.0655763
47.16	0.841883	0.8086	0.851526	0.772212	0.829378	0.793369	0.0216112	0.027585	0.112298	0.0266121	0.0177035	0.0465481		47.16	0.746559	0.761008	0.643722	0.655913	0.69728	0.567514	0.0218249	0.0318689	0.0455478	0.0278808	0.0378497	0.0411893		47.16	0.777133	0.823376	0.651378	0.706023	0.792494	0.677426	0.0206625	0.0212866	0.0676023	0.0225113	0.0133974	0.0686631
47.3267	0.841762	0.808233	0.854197	0.769347	0.830695	0.796585	0.0178801	0.0262565	0.111139	0.0249967	0.0142536	0.0447387		47.3267	0.744262	0.757299	0.643368	0.653053	0.70076	0.570163	0.00806728	0.0283798	0.0375599	0.0280851	0.0403047	0.0334273		47.3267	0.777515	0.826727	0.656047	0.706023	0.783289	0.677426	0.0139031	0.0257468	0.0729918	0.0225113	0.0152422	0.0686631
47.4933	0.843574	0.815076	0.855614	0.770045	0.830715	0.796771	0.0247135	0.0311217	0.110092	0.0227002	0.0190993	0.0474836		47.4933	0.747391	0.757416	0.643646	0.652765	0.704514	0.575897	0.0155192	0.030413	0.0511509	0.0247772	0.0415973	0.0382863		47.4933	0.777133	0.823376	0.656047	0.706023	0.792684	0.677426	0.0206625	0.0212866	0.0729918	0.0225113	0.0210778	0.0686631
47.66	0.843574	0.812789	0.858093	0.770045	0.83403	0.792916	0.0247135	0.0293945	0.106195	0.0227002	0.0210984	0.0435983		47.66	0.744262	0.757215	0.645945	0.653053	0.705117	0.570225	0.00806728	0.0202523	0.040787	0.0280851	0.0500162	0.0361715		47.66	0.783482	0.823376	0.653547	0.715849	0.788818	0.670837	0.0278516	0.0212866	0.0699032	0.0202205	0.0233017	0.0630405
47.8267	0.842092	0.814195	0.859817	0.766096	0.830849	0.792775	0.0189004	0.0272715	0.110921	0.0272533	0.0150755	0.0402955		47.8267	0.744324	0.761008	0.640817	0.649865	0.70076	0.570225	0.0167551	0.0318689	0.0424407	0.0291731	0.0403047	0.0361715		47.8267	0.780831	0.830042	0.65571	0.709564	0.789287	0.68373	0.0160572	0.0202381	0.0678847	0.0266715	0.0208328	0.0725862
47.9933	0.83873	0.805369	0.850144	0.76395	0.834163	0.792916	0.0240379	0.0313458	0.112554	0.0249782	0.0186681	0.0435983		47.9933	0.741395	0.757416	0.640919	0.653013	0.701679	0.570285	0.0103292	0.030413	0.0446139	0.0322312	0.0461979	0.0433084		47.9933	0.784146	0.826691	0.66071	0.702482	0.789287	0.677902	0.0202563	0.0151471	0.0742442	0.0200614	0.0208328	0.066711
48.16	0.840106	0.811722	0.853055	0.766182	0.82903	0.790398	0.0222182	0.0275222	0.112756	0.0207289	0.0181567	0.041482		48.16	0.738494	0.757618	0.64347	0.653013	0.69461	0.575897	0.0122494	0.0252056	0.0399904	0.0322312	0.046012	0.0382863		48.16	0.79353	0.82654	0.65354	0.712449	0.795566	0.673834	0.030628	0.030224	0.0656083	0.0231286	0.0180828	0.0618333
48.3267	0.838111	0.807918	0.856805	0.765998	0.829392	0.791443	0.0246859	0.0244101	0.108909	0.0262749	0.0210594	0.0446983		48.3267	0.744357	0.764079	0.645945	0.643319	0.697761	0.573186	0.0160174	0.0271443	0.040787	0.0222075	0.0408189	0.0435319		48.3267	0.786798	0.81933	0.653547	0.702531	0.792169	0.674429	0.031969	0.0223257	0.0699032	0.0191605	0.0185153	0.0699577
48.4933	0.840295	0.808627	0.849951	0.77202	0.836586	0.790283	0.0220356	0.0264127	0.109571	0.0203867	0.0138875	0.0380132		48.4933	0.741457	0.750955	0.64362	0.650153	0.69461	0.573186	0.0179672	0.0266206	0.0434302	0.0334348	0.046012	0.0435319		48.4933	0.780831	0.822682	0.653878	0.709564	0.785746	0.676546	0.0160572	0.027283	0.0708934	0.0266715	0.0184446	0.0586085
48.66	0.838342	0.804859	0.850335	0.767973	0.831976	0.794857	0.0230711	0.0258786	0.113497	0.0246956	0.0152144	0.0462488		48.66	0.744395	0.767352	0.635791	0.662291	0.697445	0.570225	0.0117955	0.0325045	0.046138	0.025124	0.0420313	0.0361715		48.66	0.77729	0.81933	0.660614	0.702531	0.785746	0.67714	0.0214169	0.0223257	0.0677246	0.0191605	0.0184446	0.0670923
48.8267	0.836164	0.80206	0.848707	0.768071	0.833918	0.789826	0.0202584	0.0244872	0.105561	0.025725	0.0176334	0.0467182		48.8267	0.744324	0.760571	0.646197	0.653302	0.705598	0.576088	0.0167551	0.0344138	0.0462308	0.0361005	0.0522029	0.0401164		48.8267	0.777133	0.81933	0.651378	0.708957	0.792169	0.682374	0.0206625	0.0223257	0.0676023	0.0180301	0.0185153	0.0647313
48.9933	0.864155	0.831417	0.868289	0.77202	0.843466	0.797924	0.0227857	0.0253899	0.115488	0.0203867	0.0199934	0.0462019		48.9933	0.741361	0.757416	0.643394	0.653053	0.704679	0.573126	0.0114284	0.030413	0.0455146	0.0280851	0.0471697	0.0364453		48.9933	0.783639	0.81933	0.651378	0.702672	0.78235	0.674429	0.0283688	0.0223257	0.0676023	0.0251368	0.0197525	0.0699577
49.16	0.84342	0.814903	0.857018	0.764023	0.832275	0.791454	0.0234374	0.0281068	0.112061	0.0285948	0.0207602	0.0451197		49.16	0.741395	0.760891	0.643646	0.652557	0.704514	0.573126	0.0103292	0.0299535	0.0511509	0.0190051	0.0415973	0.0364453		49.16	0.787462	0.815979	0.65571	0.709514	0.792359	0.673548	0.0255098	0.0185027	0.0678847	0.027275	0.0246529	0.0600615
49.3267	0.836411	0.80646	0.85144	0.763733	0.834163	0.792916	0.0194194	0.0252519	0.107651	0.0232863	0.0186681	0.0435983		49.3267	0.741457	0.757299	0.646525	0.643568	0.69728	0.570285	0.0179672	0.0283798	0.0471344	0.0301388	0.0378497	0.0433084		49.3267	0.780448	0.822646	0.655951	0.712915	0.788818	0.680138	0.0247411	0.0176215	0.0668409	0.0253864	0.0233017	0.0655763
49.4933	0.84717	0.817734	0.86125	0.767973	0.83403	0.789604	0.0208377	0.0261993	0.113246	0.0246956	0.0210984	0.0462173		49.4933	0.74129	0.754144	0.648447	0.646468	0.69461	0.575708	0.0192306	0.0251544	0.0500825	0.025103	0.046012	0.0334364		49.4933	0.790496	0.833901	0.656047	0.709564	0.795755	0.67714	0.0275244	0.0224271	0.0729918	0.0266715	0.0242944	0.0670923
49.66	0.859566	0.827823	0.863961	0.773685	0.843313	0.79795	0.0198009	0.0275491	0.113503	0.0265257	0.0188399	0.0467788		49.66	0.749593	0.764079	0.646197	0.646716	0.701679	0.573186	0.0185636	0.0271443	0.0462308	0.0272507	0.0461979	0.0435319		49.66	0.787023	0.823376	0.656047	0.705882	0.788863	0.674429	0.0254978	0.0212866	0.0729918	0.0190544	0.0296284	0.0699577
49.8267	0.861097	0.834889	0.867974	0.773395	0.843424	0.798823	0.0233668	0.027864	0.113657	0.0204262	0.0214295	0.0409908		49.8267	0.744262	0.757299	0.638117	0.653053	0.704514	0.573376	0.00806728	0.0283798	0.0443738	0.0280851	0.0415973	0.0451651		49.8267	0.787406	0.827421	0.653878	0.719341	0.799107	0.674429	0.0170041	0.0232103	0.0708934	0.0235486	0.0181127	0.0699577
49.9933	0.854192	0.819411	0.860692	0.769947	0.839921	0.794242	0.024478	0.0281898	0.107772	0.0228039	0.017231	0.0403691		49.9933	0.744357	0.763996	0.643394	0.646964	0.701679	0.573186	0.0160174	0.0212492	0.0455146	0.033993	0.0461979	0.0435319		49.9933	0.783482	0.819366	0.653547	0.712866	0.789661	0.671312	0.0278516	0.0324016	0.0699032	0.0260282	0.0150881	0.060977
50.16	0.845175	0.816276	0.856805	0.768262	0.834504	0.792961	0.020364	0.027597	0.108909	0.0300004	0.0220339	0.0426262		50.16	0.738566	0.754227	0.643722	0.643816	0.69461	0.570225	0.0101565	0.0320732	0.0455478	0.0319797	0.046012	0.0361715		50.16	0.777133	0.82006	0.653329	0.708817	0.785746	0.668601	0.0206625	0.0276541	0.0666109	0.0135092	0.0184446	0.0637867
50.3267	0.854039	0.820869	0.863987	0.769445	0.838695	0.792916	0.0230893	0.0272674	0.11463	0.0249051	0.0213493	0.0435983		50.3267	0.744262	0.753623	0.643722	0.652765	0.694007	0.573126	0.00806728	0.0205128	0.0455478	0.0247772	0.0386357	0.0364453		50.3267	0.77448	0.812663	0.660951	0.711891	0.792359	0.68373	0.0266194	0.0242608	0.0732691	0.0145703	0.0246529	0.0725862
50.4933	0.859325	0.823168	0.866933	0.77142	0.844914	0.796138	0.0251846	0.0243758	0.113919	0.0228785	0.0205471	0.0441131		50.4933	0.747391	0.757416	0.64362	0.649865	0.697926	0.564742	0.0155192	0.030413	0.0434302	0.0291731	0.0447214	0.039736		50.4933	0.781337	0.819366	0.660921	0.712498	0.79571	0.674429	0.0287901	0.0324016	0.0738239	0.0224051	0.01939	0.0699577
50.66	0.86338	0.828749	0.869863	0.770045	0.846008	0.796231	0.0187844	0.0242818	0.118183	0.0227002	0.016268	0.0453615		50.66	0.741395	0.754144	0.645945	0.646468	0.698364	0.572997	0.0103292	0.0251544	0.040787	0.025103	0.0477968	0.0383066		50.66	0.787462	0.822646	0.65604	0.71599	0.79571	0.678021	0.0255098	0.0176215	0.0688901	0.026055	0.01939	0.0769238
50.8267	0.841789	0.805397	0.849937	0.769947	0.831036	0.791454	0.0284827	0.0281625	0.106422	0.0228039	0.0171058	0.0451197		50.8267	0.73546	0.747363	0.643394	0.650113	0.698364	0.575897	0.0138553	0.0256771	0.0455146	0.0369818	0.0477968	0.0382863		50.8267	0.786798	0.826504	0.65604	0.708908	0.789143	0.67714	0.031969	0.0219091	0.0688901	0.0221655	0.0195589	0.0670923
50.9933	0.834985	0.800204	0.841526	0.75592	0.827679	0.787572	0.0219956	0.0251146	0.10284	0.0243098	0.0173125	0.0397672		50.9933	0.741428	0.757416	0.643394	0.646716	0.701679	0.578859	0.0161298	0.030413	0.0455146	0.0272507	0.0461979	0.0415333		50.9933	0.780605	0.822682	0.656047	0.715432	0.792359	0.672668	0.0253471	0.027283	0.0729918	0.0190129	0.0246529	0.0693243
51.16	0.83285	0.803629	0.848707	0.761759	0.831036	0.789291	0.0197089	0.027061	0.105561	0.0256673	0.0171058	0.0416596		51.16	0.747224	0.763676	0.638342	0.646219	0.701679	0.573126	0.0138671	0.0250411	0.0412677	0.0175109	0.0461979	0.0364453		51.16	0.787462	0.826691	0.660614	0.709007	0.795755	0.67714	0.0255098	0.0151471	0.0677246	0.0205584	0.0242944	0.0670923
51.3267	0.838517	0.803629	0.848761	0.76395	0.829588	0.786259	0.0217764	0.027061	0.11078	0.0238276	0.0201882	0.0430573		51.3267	0.738494	0.750434	0.64362	0.630933	0.691776	0.573126	0.0122494	0.0221869	0.0434302	0.0294659	0.0503175	0.0364453		51.3267	0.780167	0.81933	0.655944	0.705606	0.78235	0.673548	0.0248465	0.0223257	0.0623357	0.0218268	0.0197525	0.0600615
51.4933	0.838342	0.803326	0.851526	0.765998	0.831182	0.7879	0.0194313	0.0252275	0.109479	0.0262749	0.0222287	0.0453808		51.4933	0.735628	0.754144	0.646197	0.646964	0.697926	0.572935	0.0153377	0.0251544	0.0462308	0.033993	0.0447214	0.0357331		51.4933	0.780831	0.818824	0.65354	0.705606	0.789287	0.671598	0.0160572	0.0263499	0.0656083	0.0218268	0.0208328	0.0627366
51.66	0.84717	0.809657	0.851267	0.765998	0.840297	0.79483	0.0208377	0.0225259	0.109728	0.0262749	0.0205667	0.0450025		51.66	0.744128	0.760487	0.643368	0.646716	0.69461	0.567514	0.0133749	0.0259916	0.0375599	0.0272507	0.046012	0.0411893		51.66	0.790339	0.81933	0.653878	0.712308	0.795566	0.671431	0.0294132	0.0223257	0.0708934	0.016236	0.0180828	0.0717316
51.8267	0.848707	0.811203	0.855614	0.768071	0.838355	0.791383	0.0250851	0.0251007	0.110092	0.0246094	0.017948	0.044783		51.8267	0.738494	0.754026	0.643394	0.640171	0.69461	0.567514	0.0122494	0.0226314	0.0455146	0.0208685	0.046012	0.0411893		51.8267	0.786955	0.81933	0.655951	0.708957	0.792359	0.67714	0.0323992	0.0223257	0.0668409	0.0180301	0.0246529	0.0670923
51.9933	2.52563	2.30222	1.61765	1.24013	1.78553	1.26313	0.126866	0.0608418	0.474453	0.0800871	0.310486	0.0909242		51.9933	2.12649	2.14709	0.907378	0.945115	0.994198	0.770439	0.0241625	0.0917027	0.223055	0.0959293	0.114026	0.0580579		51.9933	2.39027	2.37656	1.08492	1.24804	1.46561	1.13159	0.0686707	0.0879621	0.311446	0.0782765	0.221606	0.347302
52.0033	1.21795	1.1643	1.0458	0.785328	0.886341	0.826749	0.0548498	0.0281917	0.185817	0.0266097	0.0309752	0.0512057		52.0033	0.738327	0.753707	0.643722	0.63433	0.694445	0.567263	0.0139902	0.0285803	0.0455478	0.0332685	0.0422116	0.032781		52.0033	0.780448	0.827234	0.65604	0.705465	0.785746	0.67714	0.0247411	0.0248012	0.0688901	0.0145867	0.0184446	0.0670923
52.16	0.864191	0.821104	0.831209	0.757895	0.825506	0.778558	0.021926	0.0263629	0.110099	0.0224071	0.0092824	0.0351988		52.16	0.744262	0.760286	0.628694	0.646468	0.69461	0.567263	0.00806728	0.016218	0.0371268	0.025103	0.046012	0.032781		52.16	0.780549	0.81933	0.638888	0.692098	0.77706	0.657063	0.0195093	0.0223257	0.0643862	0.0149501	0.0145942	0.0620284
52.3267	0.86465	0.828649	0.855747	0.765371	0.840255	0.794254	0.0259295	0.0284566	0.114828	0.0261814	0.0230754	0.0451193		52.3267	0.738433	0.753824	0.638342	0.640419	0.690692	0.570225	0.00519829	0.0306186	0.0412677	0.0273314	0.0396884	0.0361715		52.3267	0.780167	0.81933	0.651378	0.702531	0.779893	0.665603	0.0248465	0.0223257	0.0676023	0.0191605	0.0161254	0.065372
52.4933	0.847107	0.807673	0.853007	0.761588	0.833904	0.785817	0.0234185	0.0233524	0.112382	0.0217516	0.0197351	0.0402306		52.4933	0.744262	0.757215	0.643143	0.656202	0.708268	0.567514	0.00806728	0.0202523	0.0409851	0.0308185	0.0441467	0.0411893		52.4933	0.780324	0.81933	0.651378	0.712498	0.786785	0.659013	0.0254523	0.0223257	0.0676023	0.0224051	0.0160334	0.0604528
52.66	0.838342	0.800749	0.85033	0.76166	0.83245	0.782628	0.0194313	0.0262196	0.112676	0.0258321	0.0149596	0.0412893		52.66	0.73546	0.744091	0.640893	0.643568	0.698364	0.567263	0.0138553	0.0198393	0.0364609	0.0301388	0.0477968	0.032781		52.66	0.790496	0.826504	0.651166	0.712498	0.789287	0.670837	0.0275244	0.0219091	0.0685668	0.0224051	0.0208328	0.0630405
52.8267	0.84172	0.808137	0.855718	0.765998	0.832561	0.789502	0.0195295	0.0272784	0.112868	0.0262749	0.0200068	0.0424955		52.8267	0.735561	0.750232	0.640919	0.643816	0.695048	0.567514	0.0215299	0.032454	0.0446139	0.0319797	0.0502272	0.0411893		52.8267	0.776625	0.815472	0.654119	0.708957	0.785701	0.667839	0.0284943	0.0203447	0.0702589	0.0180301	0.0157421	0.0647822
52.9933	0.847234	0.812632	0.856957	0.763733	0.839314	0.784215	0.0162719	0.0219687	0.114695	0.0232863	0.0263582	0.0431077		52.9933	0.735628	0.747447	0.638368	0.647005	0.701198	0.573187	0.0153377	0.0341354	0.0493317	0.0318094	0.0436542	0.0401541		52.9933	0.777133	0.815979	0.651474	0.695688	0.782539	0.662011	0.0206625	0.0185027	0.0741147	0.0196905	0.0279262	0.0583662
53.16	0.850484	0.819336	0.865499	0.767083	0.841767	0.791428	0.0215375	0.0262685	0.117297	0.0222468	0.0197259	0.0438389		53.16	0.741457	0.754227	0.635791	0.640419	0.704514	0.564552	0.0179672	0.0320732	0.046138	0.0273314	0.0415973	0.0379652		53.16	0.776907	0.816015	0.651378	0.708957	0.792169	0.665603	0.0284492	0.0278263	0.0676023	0.0180301	0.0185153	0.065372
53.3267	0.841797	0.806233	0.854299	0.763733	0.831147	0.787971	0.0263806	0.0259519	0.109995	0.0244623	0.021667	0.0450414		53.3267	0.735532	0.750635	0.640843	0.643279	0.69461	0.567263	0.00688977	0.0317914	0.0503154	0.0272933	0.046012	0.032781		53.3267	0.766578	0.81933	0.653547	0.705416	0.78683	0.667839	0.025985	0.0223257	0.0699032	0.0157637	0.0186903	0.0647822
53.4933	0.827323	0.796045	0.844733	0.757967	0.826078	0.783025	0.021643	0.0271999	0.107595	0.0274416	0.016893	0.0447731		53.4933	0.732498	0.744091	0.646197	0.637022	0.687376	0.56178	0.00808853	0.0198393	0.0462308	0.0237405	0.04178	0.0360813		53.4933	0.769893	0.808805	0.651474	0.702531	0.785746	0.668314	0.0289217	0.0208679	0.0741147	0.0191605	0.0184446	0.0628063
53.66	0.824694	0.791451	0.841784	0.755993	0.826209	0.780744	0.0249022	0.0267254	0.10554	0.0299738	0.0191253	0.0439264		53.66	0.73256	0.7407	0.64347	0.63723	0.698364	0.564552	0.0167078	0.030435	0.0399904	0.0284663	0.0477968	0.0379652		53.66	0.779941	0.823376	0.646504	0.709564	0.789287	0.659013	0.031648	0.0212866	0.0671931	0.0266715	0.0208328	0.0604528
53.8267	0.829458	0.79307	0.841551	0.755703	0.826418	0.78437	0.0253305	0.028194	0.101025	0.0252016	0.0202772	0.042473		53.8267	0.735594	0.747564	0.638342	0.649865	0.698364	0.567323	0.016146	0.0357772	0.0412677	0.0291731	0.0477968	0.0405254		53.8267	0.773592	0.81933	0.65571	0.709147	0.785891	0.665603	0.0243488	0.0223257	0.0678847	0.0261717	0.0227165	0.065372
53.9933	0.83481	0.803505	0.848542	0.761759	0.829434	0.784344	0.0182801	0.0277447	0.106917	0.0256673	0.017053	0.0411245		53.9933	0.735594	0.750955	0.640919	0.63723	0.69728	0.570225	0.016146	0.0266206	0.0446139	0.0284663	0.0378497	0.0361715		53.9933	0.776625	0.815472	0.658114	0.706023	0.792639	0.671312	0.0284943	0.0203447	0.0646197	0.0225113	0.0151545	0.060977
54.16	0.834732	0.802275	0.851691	0.761942	0.832587	0.785877	0.0248799	0.0287832	0.112252	0.018543	0.0223025	0.040146		54.16	0.732594	0.747884	0.640893	0.646716	0.694445	0.56468	0.0159364	0.0313144	0.0364609	0.0272507	0.0422116	0.0372432		54.16	0.784372	0.815979	0.651378	0.705882	0.792684	0.661725	0.0125418	0.0185027	0.0676023	0.0190544	0.0210778	0.0580802
54.3267	0.843827	0.808006	0.852881	0.761759	0.831036	0.787911	0.0207899	0.023655	0.111023	0.0256673	0.0171058	0.0451201		54.3267	0.732761	0.747363	0.643722	0.643567	0.705598	0.567325	0.0196519	0.0256771	0.0455478	0.0267103	0.0522029	0.036821		54.3267	0.769893	0.812663	0.651137	0.708957	0.792169	0.671431	0.0289217	0.0242608	0.0690608	0.0180301	0.0185153	0.0717316
54.4933	0.854299	0.815766	0.861056	0.7659	0.836962	0.789781	0.0199938	0.0222806	0.110256	0.0274957	0.0133964	0.0476034		54.4933	0.732761	0.747564	0.640817	0.640419	0.69461	0.570035	0.0196519	0.0357772	0.0424407	0.0273314	0.046012	0.0354331		54.4933	0.783482	0.815979	0.653547	0.711751	0.792359	0.670551	0.0278516	0.0185027	0.0699032	0.00841454	0.0246529	0.0620619
54.66	0.854081	0.815653	0.864063	0.76501	0.843368	0.788354	0.0193483	0.0259927	0.112396	0.0252316	0.0185696	0.047635		54.66	0.735399	0.754227	0.638342	0.650153	0.698364	0.570476	0.00827299	0.0320732	0.0412677	0.0334348	0.0477968	0.0449661		54.66	0.783989	0.815979	0.655944	0.712308	0.790227	0.670551	0.022698	0.0185027	0.0623357	0.016236	0.0195411	0.0620619
54.8267	0.843805	0.803401	0.847736	0.75592	0.833661	0.782314	0.0254169	0.0271259	0.110874	0.0243098	0.0174269	0.0368657		54.8267	0.73546	0.744091	0.640565	0.643568	0.701198	0.56178	0.0138553	0.0198393	0.0375191	0.0301388	0.0436542	0.0360813		54.8267	0.773592	0.815979	0.65821	0.712498	0.789287	0.668314	0.0243488	0.0185027	0.0709596	0.0224051	0.0208328	0.0628063
54.9933	0.827745	0.79263	0.84353	0.757605	0.830994	0.782743	0.0223186	0.0271975	0.108007	0.0187722	0.0200889	0.0438805		54.9933	0.732498	0.747363	0.638342	0.640211	0.694445	0.570035	0.00808853	0.0256771	0.0412677	0.0247086	0.0422116	0.0354331		54.9933	0.776907	0.81933	0.65107	0.718784	0.7959	0.660655	0.0284492	0.0223257	0.0619681	0.015561	0.0278007	0.0510784
55.16	0.830919	0.790877	0.841723	0.759968	0.826078	0.783211	0.0179262	0.0213283	0.105413	0.0198938	0.016893	0.0474598		55.16	0.741395	0.750552	0.640817	0.640419	0.704952	0.558689	0.0103292	0.024778	0.0424407	0.0273314	0.0464486	0.0351706		55.16	0.784146	0.81933	0.649311	0.709007	0.792359	0.662605	0.0202563	0.0223257	0.0761352	0.0205584	0.0246529	0.0674548
55.3267	0.835246	0.792845	0.84021	0.755728	0.828131	0.784498	0.0198521	0.0251527	0.102684	0.0194086	0.0236639	0.0436006		55.3267	0.735628	0.747363	0.640817	0.643527	0.701679	0.564552	0.0153377	0.0256771	0.0424407	0.0293167	0.0461979	0.0379652		55.3267	0.77448	0.811934	0.65354	0.698573	0.788818	0.669195	0.0266194	0.0219643	0.0656083	0.0138451	0.0233017	0.0724128
55.4933	0.836523	0.797947	0.84728	0.757703	0.8324	0.789099	0.0245049	0.0298902	0.107914	0.0169915	0.0210228	0.0405985		55.4933	0.738528	0.750635	0.645945	0.64013	0.705598	0.567385	0.0146308	0.0317914	0.040787	0.0241073	0.0522029	0.0438576		55.4933	0.776907	0.808076	0.653547	0.705606	0.792169	0.662011	0.0284492	0.0179391	0.0699032	0.0218268	0.0185153	0.0583662
55.66	0.840195	0.802028	0.847352	0.757605	0.835659	0.785877	0.0257573	0.0274546	0.106841	0.0187722	0.0199238	0.040146		55.66	0.735628	0.744292	0.64362	0.640419	0.695529	0.567323	0.0153377	0.0300305	0.0434302	0.0273314	0.0522269	0.0405254		55.66	0.771007	0.812663	0.65604	0.704442	0.782395	0.664841	0.0241291	0.0242608	0.0688901	0.0140529	0.024551	0.0670168
55.8267	0.832857	0.800267	0.847352	0.75401	0.832804	0.782743	0.0204267	0.0273297	0.104036	0.0195421	0.0220606	0.0438805		55.8267	0.744429	0.750955	0.638266	0.646468	0.698364	0.570035	0.0107214	0.0266206	0.0473682	0.025103	0.0477968	0.0354331		55.8267	0.780167	0.81933	0.651378	0.708957	0.79571	0.664841	0.0248465	0.0223257	0.0676023	0.0180301	0.01939	0.0670168
55.9933	0.841861	0.805306	0.851526	0.76004	0.837414	0.789105	0.0218114	0.0291517	0.109479	0.0254237	0.0211557	0.0386052		55.9933	0.729631	0.744292	0.640668	0.64013	0.695529	0.567135	0.0102361	0.0300305	0.0399617	0.0241073	0.0522269	0.0360755		55.9933	0.779941	0.81933	0.653782	0.711941	0.785891	0.666483	0.031648	0.0223257	0.0645385	0.0175917	0.0227165	0.0752149
56.16	0.846987	0.809566	0.854441	0.757895	0.837442	0.788131	0.024156	0.0246355	0.110842	0.0236269	0.0223987	0.0471358		56.16	0.738628	0.750753	0.641145	0.640419	0.698364	0.55888	0.017773	0.0351131	0.0425029	0.0273314	0.0477968	0.0358323		56.16	0.779941	0.812663	0.65321	0.711891	0.789242	0.664247	0.031648	0.0242608	0.0650492	0.0145703	0.0184945	0.0578901
56.3267	0.850638	0.813301	0.856729	0.763733	0.840353	0.780533	0.0243389	0.0284901	0.108374	0.0232863	0.0209818	0.0363758		56.3267	0.735556	0.751073	0.640817	0.647213	0.701034	0.564614	0.0217566	0.0305089	0.0424407	0.041997	0.0415163	0.041509		56.3267	0.776907	0.812121	0.651378	0.702164	0.782395	0.665603	0.0284492	0.0149448	0.0676023	0.0236938	0.024551	0.065372
56.4933	0.83428	0.797647	0.843064	0.757678	0.830687	0.780873	0.0278146	0.0272163	0.103776	0.0233936	0.0163802	0.0414925		56.4933	0.738266	0.750955	0.640817	0.640627	0.697761	0.564552	0.00852476	0.0266206	0.0424407	0.0333903	0.0408189	0.0379652		56.4933	0.784146	0.81933	0.656047	0.712358	0.799576	0.670551	0.0202563	0.0223257	0.0729918	0.0189928	0.0184382	0.0620619
56.66	0.841874	0.805003	0.849091	0.757993	0.832749	0.78307	0.0197643	0.0266311	0.109636	0.0222368	0.0205662	0.0444855		56.66	0.738494	0.757416	0.638594	0.649865	0.697761	0.567263	0.0122494	0.030413	0.0474473	0.0291731	0.0408189	0.032781		56.66	0.773592	0.811391	0.658444	0.706213	0.783289	0.670551	0.0243488	0.0152775	0.065659	0.0294638	0.0152422	0.0620619
56.8267	0.838307	0.803692	0.849786	0.757967	0.832804	0.778992	0.0216756	0.0301861	0.106847	0.0274416	0.0220606	0.0396588		56.8267	0.732498	0.744292	0.638342	0.63723	0.683939	0.567263	0.00808853	0.0300305	0.0412677	0.0284663	0.038879	0.032781		56.8267	0.776907	0.812157	0.653878	0.715243	0.795755	0.656777	0.0284492	0.0256059	0.0708934	0.0111622	0.0242944	0.0610903
56.9933	0.847346	0.808062	0.855489	0.761917	0.838653	0.784007	0.0220305	0.0253284	0.106074	0.0245489	0.0237722	0.0377029		56.9933	0.738494	0.753824	0.640817	0.643568	0.704514	0.567452	0.0122494	0.0306186	0.0424407	0.0301388	0.0415973	0.0387958		56.9933	0.783865	0.81933	0.653306	0.712498	0.793578	0.661725	0.020453	0.0223257	0.0713245	0.0224051	0.0130041	0.0580802
57.16	0.857164	0.816581	0.862808	0.764088	0.84859	0.793075	0.025403	0.0358157	0.114345	0.0217489	0.024759	0.0457386		57.16	0.73256	0.750552	0.640817	0.637022	0.694445	0.564552	0.0167078	0.024778	0.0424407	0.0237405	0.0422116	0.0379652		57.16	0.779941	0.815979	0.653878	0.709007	0.789287	0.662605	0.031648	0.0185027	0.0708934	0.0205584	0.0208328	0.0674548
57.3267	0.840119	0.798383	0.845672	0.757421	0.834057	0.7794	0.0214806	0.0215123	0.104403	0.0257964	0.0203084	0.0425769		57.3267	0.738399	0.747363	0.640919	0.647212	0.702282	0.567514	0.00711869	0.0256771	0.0446139	0.0372921	0.0539452	0.0411893		57.3267	0.780448	0.815979	0.651378	0.715432	0.789287	0.660369	0.0247411	0.0185027	0.0676023	0.0190129	0.0208328	0.0681839
57.4933	0.829599	0.788951	0.837462	0.751937	0.827735	0.779178	0.0287016	0.0283214	0.100535	0.0214142	0.0203975	0.0425575		57.4933	0.729631	0.74102	0.640919	0.643319	0.694445	0.567452	0.0102361	0.0246843	0.0446139	0.0222075	0.0422116	0.0387958		57.4933	0.77005	0.80476	0.65571	0.69918	0.779517	0.663486	0.0293105	0.0223196	0.0678847	0.0214714	0.0190181	0.0770776
57.66	0.825837	0.789106	0.840619	0.75563	0.827629	0.780842	0.0242311	0.0243642	0.105094	0.0195898	0.0225415	0.038147		57.66	0.72956	0.747363	0.638342	0.640627	0.698199	0.567514	0.0186101	0.0256771	0.0412677	0.0333903	0.0458389	0.0411893		57.66	0.780167	0.81933	0.653643	0.705465	0.792639	0.656302	0.0248465	0.0223257	0.0762156	0.0145867	0.0151545	0.0632028
57.8267	0.831191	0.791491	0.834855	0.751681	0.82779	0.777459	0.02395	0.0263584	0.102869	0.0230372	0.0208699	0.040345		57.8267	0.738494	0.747363	0.641145	0.643319	0.697761	0.570225	0.0122494	0.0256771	0.0425029	0.0222075	0.0408189	0.0361715		57.8267	0.776243	0.812663	0.653878	0.709007	0.789287	0.665603	0.0361637	0.0242608	0.0708934	0.0205584	0.0208328	0.065372
57.9933	0.832815	0.795874	0.839162	0.753655	0.831147	0.777913	0.0206216	0.0273631	0.104673	0.0214922	0.0206777	0.0484023		57.9933	0.73546	0.750351	0.638342	0.643816	0.694883	0.564301	0.0138553	0.0144805	0.0412677	0.0319797	0.0483527	0.0301828		57.9933	0.777133	0.804725	0.65571	0.712498	0.78683	0.659775	0.0206625	0.0135993	0.0678847	0.0224051	0.0186903	0.0591774
58.16	0.834985	0.794879	0.842072	0.754202	0.832247	0.780873	0.0252687	0.0286686	0.104859	0.0244327	0.0194039	0.0414925		58.16	0.732532	0.750955	0.643394	0.640627	0.690692	0.567263	0.0114004	0.0266206	0.0455146	0.0333903	0.0396884	0.032781		58.16	0.780448	0.820024	0.651378	0.705606	0.789098	0.659013	0.0247411	0.0182533	0.0676023	0.0218268	0.0129422	0.0604528
58.3267	0.83261	0.795579	0.841935	0.761686	0.834057	0.777414	0.0202195	0.0229207	0.10509	0.021556	0.0203084	0.0413848		58.3267	0.738494	0.760487	0.640817	0.643319	0.697761	0.570097	0.0122494	0.0259916	0.0424407	0.0222075	0.0408189	0.0391949		58.3267	0.794037	0.81933	0.653782	0.712081	0.7959	0.663081	0.0237863	0.0223257	0.0645385	0.0238889	0.0278007	0.0660152
58.4933	0.843827	0.803035	0.848707	0.76004	0.835659	0.782756	0.0231377	0.0228917	0.105561	0.0254237	0.0199238	0.0396694		58.4933	0.735628	0.754345	0.643368	0.63723	0.702118	0.567514	0.0153377	0.0353526	0.0375599	0.0284663	0.0506428	0.0411893		58.4933	0.779941	0.81933	0.658444	0.714875	0.792359	0.668909	0.031648	0.0223257	0.065659	0.016284	0.0246529	0.0722204
58.66	0.834703	0.803476	0.848918	0.755728	0.834057	0.775589	0.0273164	0.0268029	0.111837	0.0194086	0.0203084	0.0381826		58.66	0.73256	0.747363	0.63628	0.640627	0.701679	0.564552	0.0167078	0.0256771	0.0388766	0.0333903	0.0461979	0.0379652		58.66	0.784146	0.815472	0.653643	0.7084	0.792359	0.659013	0.0202563	0.0203447	0.0762156	0.0112828	0.0246529	0.0604528
58.8267	0.847076	0.809739	0.852716	0.762015	0.840339	0.782534	0.027507	0.0272344	0.10834	0.0231937	0.0176045	0.0390313		58.8267	0.73546	0.750955	0.640919	0.646676	0.701679	0.567514	0.0138553	0.0266206	0.0446139	0.0315391	0.0461979	0.0411893		58.8267	0.771007	0.81933	0.65354	0.708817	0.783289	0.659013	0.0241291	0.0223257	0.0656083	0.0135092	0.0152422	0.0604528
58.9933	0.829099	0.792401	0.840518	0.753655	0.83139	0.7794	0.0210534	0.0214761	0.103489	0.0214922	0.0233975	0.0425769		58.9933	0.735628	0.754144	0.640668	0.640419	0.698364	0.567323	0.0153377	0.0251544	0.0399617	0.0273314	0.0477968	0.0405254		58.9933	0.773434	0.812663	0.655944	0.705276	0.789143	0.664841	0.0265605	0.0242608	0.0623357	0.0102265	0.0195589	0.0670168
59.16	0.829254	0.786229	0.836013	0.75592	0.826078	0.775883	0.0216834	0.024921	0.0989322	0.0243098	0.016893	0.0439302		59.16	0.732665	0.747363	0.64362	0.63723	0.698364	0.564492	0.010489	0.0256771	0.0434302	0.0284663	0.0477968	0.0309053		59.16	0.773592	0.811934	0.653878	0.7084	0.776541	0.658252	0.0243488	0.0219643	0.0708934	0.0112828	0.0216855	0.0628868
59.3267	0.829196	0.787031	0.833833	0.752035	0.825785	0.774071	0.0266996	0.0296794	0.104866	0.0212691	0.0213875	0.0399232		59.3267	0.741395	0.753824	0.638913	0.646468	0.704349	0.564552	0.0103292	0.0306186	0.03605	0.025103	0.0393663	0.0379652		59.3267	0.783482	0.823376	0.656282	0.715849	0.792828	0.662605	0.0278516	0.0212866	0.0678602	0.0202205	0.0250623	0.0674548
59.4933	0.826253	0.784407	0.833513	0.749416	0.826265	0.777203	0.0271002	0.0169811	0.1044	0.0225526	0.0185358	0.0405815		59.4933	0.73256	0.747363	0.640817	0.63433	0.695529	0.56159	0.0167078	0.0256771	0.0424407	0.0332685	0.0522269	0.035445		59.4933	0.780448	0.811934	0.655944	0.711751	0.789287	0.664841	0.0247411	0.0219643	0.0623357	0.00841454	0.0208328	0.0670168
59.66	0.826122	0.78681	0.836272	0.749962	0.824663	0.774128	0.0227095	0.0220868	0.101685	0.023987	0.0191269	0.0443777		59.66	0.735628	0.750552	0.643368	0.643568	0.704349	0.573126	0.0153377	0.024778	0.0375599	0.0301388	0.0393663	0.0364453		59.66	0.780674	0.816166	0.651378	0.711751	0.796081	0.662011	0.0190086	0.0159937	0.0676023	0.00841454	0.0233848	0.0583662
59.8267	0.836745	0.792277	0.840518	0.755374	0.830701	0.78127	0.0215002	0.0278088	0.10615	0.0223761	0.0210526	0.0449787		59.8267	0.741395	0.750955	0.64347	0.643279	0.705433	0.564301	0.0103292	0.0266206	0.0399904	0.0272933	0.0487976	0.0301828		59.8267	0.771164	0.815979	0.653451	0.714875	0.785891	0.658252	0.0216942	0.0185027	0.0639717	0.016284	0.0227165	0.0628868
59.9933	0.839836	0.798383	0.843324	0.749706	0.832693	0.778135	0.0249809	0.0215123	0.103797	0.0254226	0.0176139	0.0488207		59.9933	0.73256	0.743771	0.651325	0.631141	0.694445	0.564423	0.0167078	0.0267056	0.044687	0.0350257	0.0422116	0.0408323		59.9933	0.773592	0.808076	0.660614	0.711941	0.78683	0.662605	0.0243488	0.0179391	0.0677246	0.0175917	0.0186903	0.0674548
60.16	0.841367	0.798236	0.84349	0.757993	0.835659	0.774056	0.0272505	0.0220627	0.106417	0.0222368	0.0199238	0.0392302		60.16	0.73256	0.750552	0.640817	0.634122	0.702118	0.567263	0.0167078	0.024778	0.0424407	0.0292995	0.0506428	0.032781		60.16	0.773084	0.815472	0.65604	0.71599	0.789287	0.659013	0.0332689	0.0203447	0.0688901	0.026055	0.0208328	0.0604528
60.3267	0.85042	0.805996	0.849091	0.759942	0.839127	0.777459	0.0251027	0.0209062	0.109636	0.0255822	0.0245022	0.040345		60.3267	0.729598	0.7407	0.643394	0.637479	0.702118	0.564552	0.0113885	0.030435	0.0455146	0.0363216	0.0506428	0.0379652		60.3267	0.776907	0.808618	0.651378	0.70859	0.792828	0.65661	0.0284492	0.026323	0.0676023	0.0220784	0.0250623	0.072932
60.4933	0.852415	0.811203	0.851472	0.759942	0.84352	0.78127	0.0260156	0.0251007	0.107276	0.0255822	0.0202806	0.0449787		60.4933	0.735628	0.753824	0.648748	0.643527	0.698364	0.56159	0.0153377	0.0306186	0.0413548	0.0293167	0.0477968	0.035445		60.4933	0.777133	0.815979	0.65604	0.718784	0.792684	0.663961	0.0206625	0.0185027	0.0688901	0.015561	0.0210778	0.0576165
60.66	0.834147	0.792692	0.836368	0.753872	0.829336	0.77924	0.0248591	0.0237385	0.103963	0.0218905	0.0169838	0.0409436		60.66	0.735566	0.747363	0.63628	0.637727	0.695529	0.564363	0.0105709	0.0256771	0.0388766	0.0379162	0.0522269	0.0331526		60.66	0.783708	0.816166	0.653637	0.715243	0.789287	0.659608	0.0228711	0.0159937	0.0722967	0.0111622	0.0208328	0.0699905
60.8267	0.829325	0.785193	0.834916	0.749962	0.82483	0.77247	0.0181282	0.026108	0.102989	0.0227865	0.0255143	0.0427977		60.8267	0.73546	0.750552	0.645945	0.643568	0.704952	0.564742	0.0138553	0.024778	0.040787	0.0301388	0.0464486	0.039736		60.8267	0.786798	0.81933	0.65821	0.718177	0.788818	0.665317	0.031969	0.0223257	0.0709596	0.00737964	0.0233017	0.0651379
60.9933	0.828297	0.786839	0.830842	0.743867	0.826091	0.775544	0.0199184	0.0256449	0.105644	0.0239652	0.0225993	0.0385433		60.9933	0.735365	0.750552	0.64347	0.634122	0.69728	0.564552	0.00958262	0.024778	0.0399904	0.0292995	0.0378497	0.0379652		60.9933	0.779941	0.815285	0.656282	0.7084	0.785891	0.665317	0.031648	0.0259744	0.0678602	0.0112828	0.0227165	0.0651379
61.16	0.827281	0.787977	0.836312	0.751391	0.829329	0.777645	0.0250863	0.0206815	0.103342	0.0198596	0.0206916	0.0432054		61.16	0.738361	0.750955	0.648748	0.643319	0.70483	0.567263	0.0131179	0.0266206	0.0413548	0.0222075	0.0434912	0.032781		61.16	0.780549	0.823376	0.656047	0.714826	0.78683	0.662319	0.0195093	0.0212866	0.0729918	0.0129762	0.0186903	0.0679201
61.3267	0.831364	0.787599	0.835908	0.749633	0.829044	0.772073	0.025089	0.0195498	0.0992451	0.0199528	0.0204418	0.0392901		61.3267	0.732532	0.740499	0.64347	0.637022	0.701679	0.567514	0.0114004	0.0203993	0.0399904	0.0237405	0.0461979	0.0411893		61.3267	0.780167	0.815472	0.653878	0.722135	0.793578	0.662319	0.0248465	0.0203447	0.0708934	0.0145823	0.0130041	0.0679201
61.4933	0.830812	0.785765	0.83376	0.747698	0.829677	0.776394	0.0271302	0.0214142	0.10614	0.022086	0.0202892	0.0449865		61.4933	0.738433	0.754026	0.641145	0.643279	0.705433	0.567263	0.00519829	0.0226314	0.0425029	0.0272933	0.0487976	0.032781		61.4933	0.780448	0.81933	0.65354	0.715432	0.789287	0.65378	0.0247411	0.0223257	0.0656083	0.0190129	0.0208328	0.0635135
61.66	0.830812	0.792011	0.839162	0.74989	0.834245	0.774571	0.0241111	0.0182954	0.104673	0.0180894	0.022562	0.0471999		61.66	0.738494	0.750635	0.643368	0.63723	0.701679	0.567263	0.0122494	0.0317914	0.0375599	0.0284663	0.0461979	0.032781		61.66	0.780448	0.82334	0.65604	0.718226	0.792684	0.656016	0.0247411	0.0117953	0.0688901	0.0122802	0.0210778	0.0630425
61.8267	0.841678	0.794133	0.840698	0.753326	0.837316	0.776127	0.0232665	0.0263202	0.109395	0.0196529	0.0210139	0.0454649		61.8267	0.73859	0.747481	0.640817	0.643527	0.698364	0.564492	0.0207524	0.0297083	0.0424407	0.0293167	0.0477968	0.0309053		61.8267	0.773084	0.81933	0.65821	0.711941	0.779893	0.664841	0.0332689	0.0223257	0.0709596	0.0175917	0.0161254	0.0670168
61.9933	2.51193	2.27424	1.58253	1.21912	1.95688	1.24381	0.119717	0.054738	0.457497	0.0810306	0.325879	0.0951296		61.9933	2.1205	2.14022	0.907527	0.929332	1.04903	0.770379	0.0228758	0.090767	0.233013	0.0930491	0.146461	0.0504685		61.9933	2.37385	2.34669	1.06993	1.29285	1.55326	1.08849	0.072422	0.10184	0.304876	0.0731765	0.197683	0.313449
62.0033	1.24672	1.17169	1.0517	0.78103	0.904003	0.81119	0.0547729	0.0303431	0.193572	0.0231557	0.0338134	0.0504018		62.0033	0.729631	0.741103	0.640919	0.634082	0.698199	0.561902	0.0102361	0.0316611	0.0446139	0.0333051	0.0458389	0.0463576		62.0033	0.773592	0.808111	0.655614	0.708957	0.783434	0.659013	0.0243488	0.0274683	0.0617641	0.0180301	0.0202263	0.0604528
62.16	0.83856	0.788193	0.809554	0.737837	0.816668	0.761586	0.0199384	0.0247033	0.10315	0.0176885	0.0225489	0.0350227		62.16	0.729693	0.746842	0.623894	0.634082	0.694445	0.555856	0.0178599	0.0239907	0.0380457	0.0333051	0.0422116	0.0309555		62.16	0.773592	0.808805	0.644004	0.695222	0.767356	0.652424	0.0243488	0.0208679	0.0638483	0.0192355	0.0229307	0.0561538
62.3267	0.836347	0.792767	0.832001	0.749633	0.824775	0.769182	0.0220252	0.0257049	0.101711	0.0199528	0.0233312	0.0438275		62.3267	0.735399	0.753707	0.640893	0.633834	0.697761	0.567073	0.00827299	0.0285803	0.0364609	0.0244551	0.0408189	0.0333737		62.3267	0.773592	0.815979	0.65354	0.704908	0.78683	0.65378	0.0243488	0.0185027	0.0656083	0.0118254	0.0186903	0.0635135
62.4933	0.834387	0.795722	0.843044	0.74598	0.826265	0.774174	0.0215608	0.0236812	0.102281	0.0211243	0.0185358	0.0440664		62.4933	0.738361	0.7407	0.635539	0.63723	0.697596	0.55888	0.0131179	0.030435	0.0407725	0.0284663	0.0405754	0.0358323		62.4933	0.777133	0.820024	0.658451	0.715432	0.78683	0.651068	0.0206625	0.0182533	0.0699502	0.0190129	0.0186903	0.0658496
62.66	0.834169	0.792401	0.843269	0.751681	0.827735	0.77241	0.0225344	0.0214761	0.108299	0.0230372	0.0179497	0.0424745		62.66	0.73546	0.750955	0.640919	0.643568	0.702118	0.567514	0.0138553	0.0266206	0.0446139	0.0301388	0.0506428	0.0411893		62.66	0.783482	0.811934	0.644311	0.718226	0.78683	0.651948	0.0278516	0.0219643	0.0698144	0.0122802	0.0186903	0.0588527
62.8267	0.836382	0.795826	0.846358	0.749343	0.834517	0.774071	0.0181202	0.0237045	0.113484	0.0161362	0.0248192	0.0399232		62.8267	0.729631	0.747564	0.64347	0.637479	0.698199	0.561652	0.0102361	0.0357772	0.0399904	0.0363216	0.0458389	0.0380117		62.8267	0.780167	0.815285	0.653547	0.714875	0.783289	0.656896	0.0248465	0.0259744	0.0699032	0.016284	0.0152422	0.0724087
62.9933	0.847234	0.799148	0.848807	0.749318	0.839029	0.779355	0.0204811	0.0264229	0.113786	0.0228019	0.0243878	0.0435658		62.9933	0.738361	0.747884	0.635539	0.636734	0.697761	0.556168	0.0131179	0.0313144	0.0407725	0.0198784	0.0408189	0.0408476		62.9933	0.77729	0.815472	0.655944	0.715432	0.792828	0.652424	0.0214169	0.0203447	0.0623357	0.0190129	0.0250623	0.0561538
63.16	0.836368	0.789716	0.842087	0.751391	0.829788	0.774102	0.0240797	0.0243989	0.107896	0.0198596	0.0242663	0.04379		63.16	0.729536	0.740499	0.638342	0.630893	0.697761	0.567263	0.00301187	0.0203993	0.0412677	0.0286256	0.0408189	0.032781		63.16	0.776625	0.808111	0.651378	0.715432	0.790182	0.656491	0.0284943	0.0274683	0.0676023	0.0190129	0.0129204	0.0615676
63.3267	0.816989	0.782247	0.833615	0.739885	0.821495	0.765371	0.0256221	0.024399	0.106133	0.0210495	0.0204415	0.0392		63.3267	0.73256	0.7407	0.638342	0.63727	0.694445	0.558689	0.0167078	0.030435	0.0412677	0.0257871	0.0422116	0.0351706		63.3267	0.780167	0.808076	0.658444	0.718784	0.790182	0.656016	0.0248465	0.0179391	0.065659	0.015561	0.0129204	0.0630425
63.4933	0.81706	0.775857	0.82952	0.741701	0.816537	0.770715	0.0216491	0.0243029	0.108864	0.0223671	0.0218229	0.043095		63.4933	0.735399	0.74102	0.638342	0.634082	0.701515	0.564552	0.00827299	0.0246843	0.0412677	0.0264863	0.0441856	0.0379652		63.4933	0.776907	0.804218	0.651378	0.711891	0.790182	0.653494	0.0284492	0.016741	0.0676023	0.0145703	0.0129204	0.0646999
63.66	0.820194	0.778962	0.829287	0.74565	0.82146	0.765839	0.0240554	0.0235059	0.104304	0.0183199	0.0208399	0.0427825		63.66	0.726502	0.740902	0.640893	0.637022	0.701198	0.558878	0.00875796	0.022192	0.0364609	0.0237405	0.0436542	0.0407493		63.66	0.783865	0.815437	0.65354	0.715432	0.793723	0.65466	0.020453	0.00995848	0.0656083	0.0190129	0.0187779	0.05617
63.8267	0.821729	0.7787	0.829413	0.739885	0.817992	0.765397	0.025856	0.025381	0.105456	0.0210495	0.0168644	0.0398415		63.8267	0.73256	0.740902	0.63809	0.634041	0.705433	0.567514	0.0167078	0.022192	0.036164	0.0309031	0.0487976	0.0411893		63.8267	0.777133	0.815472	0.653878	0.7084	0.789287	0.650188	0.0206625	0.0203447	0.0708934	0.0112828	0.0208328	0.0564929
63.9933	0.820739	0.781509	0.833361	0.743907	0.824315	0.768445	0.0256389	0.0190133	0.101686	0.0233418	0.0204975	0.035235		63.9933	0.732532	0.747481	0.63809	0.634082	0.701515	0.56184	0.0114004	0.0297083	0.036164	0.0264863	0.0441856	0.043208		63.9933	0.780448	0.815472	0.65354	0.718226	0.790371	0.651068	0.0247411	0.0203447	0.0656083	0.0122802	0.0238043	0.0658496
64.16	0.827694	0.786899	0.833615	0.745723	0.829733	0.77076	0.0218348	0.02612	0.103309	0.022986	0.0229076	0.0427786		64.16	0.73256	0.7407	0.643368	0.630933	0.694883	0.55888	0.0167078	0.030435	0.0375599	0.0294659	0.0483527	0.0358323		64.16	0.781719	0.80877	0.655951	0.718367	0.789287	0.655135	0.0188787	0.0110738	0.0668409	0.0170255	0.0208328	0.054034
64.3267	0.836522	0.786582	0.836656	0.742149	0.827978	0.774142	0.0261858	0.0215094	0.105869	0.0239401	0.0222037	0.0402263		64.3267	0.735556	0.747481	0.648748	0.640379	0.704349	0.567514	0.0217566	0.0297083	0.0413548	0.0315982	0.0393663	0.0411893		64.3267	0.772927	0.808805	0.651378	0.714826	0.789098	0.65378	0.0329461	0.0208679	0.0676023	0.0129762	0.0129422	0.0635135
64.4933	0.834592	0.794368	0.846405	0.74565	0.832512	0.77263	0.021919	0.0251395	0.107857	0.0167173	0.0249897	0.0449543		64.4933	0.723769	0.737511	0.638342	0.624884	0.694445	0.564301	0.00670601	0.0315649	0.0412677	0.0319327	0.0422116	0.0301828		64.4933	0.771164	0.811934	0.648666	0.715482	0.78702	0.65378	0.0216942	0.0219643	0.0650193	0.02433	0.0295046	0.0635135
64.66	0.843433	0.798383	0.846193	0.751937	0.837615	0.776172	0.0227372	0.0215123	0.110733	0.0214142	0.026795	0.044522		64.66	0.723864	0.744208	0.641069	0.63433	0.698845	0.564614	0.0151597	0.0248574	0.0484539	0.0332685	0.051014	0.041509		64.66	0.771164	0.805454	0.648974	0.714875	0.789287	0.648546	0.0216942	0.0174677	0.07086	0.016284	0.0208328	0.0670039
64.8267	0.841374	0.798403	0.846358	0.749633	0.839183	0.772261	0.0275967	0.0232478	0.110695	0.0213135	0.02661	0.0388672		64.8267	0.732498	0.744695	0.640893	0.63433	0.697761	0.564552	0.00808853	0.0333426	0.0364609	0.0332685	0.0408189	0.0379652		64.8267	0.776907	0.808618	0.65571	0.70821	0.785746	0.654374	0.0284492	0.026323	0.0678847	0.00453832	0.0184446	0.0733637
64.9933	0.81835	0.775992	0.82315	0.738	0.82146	0.763969	0.0254143	0.0287567	0.104072	0.0158001	0.0208399	0.0408281		64.9933	0.726597	0.734239	0.635539	0.631181	0.694445	0.561652	0.0131597	0.0253901	0.0407725	0.0312031	0.0422116	0.0380117		64.9933	0.776625	0.816015	0.656378	0.721718	0.792684	0.653018	0.0284943	0.0278263	0.0743754	0.0120126	0.0210778	0.0660761
65.16	0.820345	0.77886	0.827931	0.745723	0.819747	0.765839	0.0236033	0.0205918	0.102795	0.022986	0.0175141	0.0427825		65.16	0.726669	0.737831	0.638939	0.627496	0.697761	0.555918	0.00507734	0.0261168	0.0442803	0.0234465	0.0408189	0.0324676		65.16	0.773434	0.808805	0.65571	0.705049	0.783289	0.65378	0.0265605	0.0208679	0.0678847	0.0165422	0.0152422	0.0635135
65.3267	0.81859	0.775566	0.831984	0.745394	0.822964	0.763853	0.0231782	0.0222313	0.101595	0.0200972	0.020703	0.041614		65.3267	0.726502	0.737831	0.645945	0.630933	0.697761	0.564552	0.00875796	0.0261168	0.040787	0.0294659	0.0408189	0.0379652		65.3267	0.771007	0.812121	0.65571	0.707983	0.785746	0.65378	0.0241291	0.0149448	0.0678847	0.0168307	0.0184446	0.0635135
65.4933	0.841832	0.803021	0.845862	0.747889	0.834057	0.769182	0.0245642	0.0221023	0.109025	0.0252515	0.0203084	0.0438275		65.4933	0.738327	0.750434	0.643368	0.640419	0.704349	0.564614	0.0139902	0.0221869	0.0375599	0.0273314	0.0393663	0.041509		65.4933	0.777133	0.808111	0.65604	0.725259	0.789287	0.65378	0.0206625	0.0274683	0.0688901	0.0182882	0.0208328	0.0635135
65.66	0.838342	0.782012	0.833766	0.747369	0.826432	0.77247	0.0194313	0.0242271	0.102989	0.017571	0.0242116	0.0427977		65.66	0.732594	0.737428	0.636362	0.624596	0.698199	0.561591	0.0159364	0.0245444	0.0407402	0.0277654	0.0458389	0.0309549		65.66	0.774705	0.815979	0.651166	0.714875	0.78683	0.64719	0.0181006	0.0185027	0.0685668	0.016284	0.0186903	0.0594689
65.8267	0.825837	0.775932	0.826766	0.741859	0.827629	0.766999	0.0242311	0.026994	0.102592	0.020741	0.0225415	0.0370945		65.8267	0.729464	0.750955	0.64347	0.63723	0.705433	0.564423	0.0125308	0.0266206	0.0399904	0.0284663	0.0487976	0.0408323		65.8267	0.780223	0.816522	0.65604	0.714875	0.792828	0.650188	0.0333737	0.029339	0.0688901	0.016284	0.0250623	0.0564929
65.9933	0.821613	0.77707	0.823419	0.739885	0.816689	0.765839	0.0205146	0.0216844	0.0941691	0.0210495	0.0233547	0.0427825		65.9933	0.726597	0.743771	0.640919	0.640379	0.698199	0.564492	0.0131597	0.0267056	0.0446139	0.0315982	0.0458389	0.0309053		65.9933	0.778021	0.812121	0.651378	0.711383	0.785936	0.650188	0.0231144	0.0149448	0.0676023	0.0183848	0.0269851	0.0564929
66.16	0.825546	0.779884	0.828082	0.743578	0.824775	0.767301	0.0195728	0.0262698	0.102483	0.0194018	0.0233312	0.0425998		66.16	0.732498	0.74102	0.638342	0.63433	0.698199	0.564552	0.00808853	0.0246843	0.0412677	0.0332685	0.0458389	0.0379652		66.16	0.773592	0.812663	0.65354	0.715432	0.78683	0.652424	0.0243488	0.0242608	0.0656083	0.0190129	0.0186903	0.0561538
66.3267	0.822545	0.778443	0.827931	0.745625	0.821307	0.768914	0.0249275	0.0209716	0.102795	0.0243914	0.0193223	0.0386836		66.3267	0.732665	0.747363	0.640919	0.637022	0.708268	0.558818	0.010489	0.0256771	0.0446139	0.0237405	0.0441467	0.0330901		66.3267	0.777133	0.815979	0.653782	0.715102	0.790227	0.648071	0.0206625	0.0185027	0.0645385	0.0102055	0.0195411	0.0684713
66.4933	0.825123	0.780238	0.830643	0.742149	0.823062	0.763898	0.0218858	0.0231529	0.103102	0.0239401	0.0195477	0.0405633		66.4933	0.726836	0.744292	0.640893	0.630893	0.698364	0.564552	0.0126746	0.0300305	0.0364609	0.0286256	0.0477968	0.0379652		66.4933	0.774863	0.812121	0.655951	0.711941	0.790371	0.653018	0.018984	0.0149448	0.0668409	0.0175917	0.0238043	0.0660761
66.66	0.823762	0.784693	0.831984	0.739983	0.82662	0.767312	0.0219983	0.0179889	0.0989805	0.0221395	0.026053	0.0414116		66.66	0.729464	0.747161	0.641069	0.640419	0.704349	0.561652	0.0125308	0.0363218	0.0484539	0.0273314	0.0393663	0.0380117		66.66	0.773592	0.808076	0.65604	0.714875	0.789287	0.660083	0.0243488	0.0179391	0.0688901	0.016284	0.0208328	0.0686319
66.8267	0.834345	0.794652	0.838823	0.743932	0.829329	0.772502	0.0249815	0.0273644	0.100813	0.0169003	0.0206916	0.0437891		66.8267	0.729727	0.743972	0.638755	0.640627	0.705433	0.56184	0.0195378	0.0365487	0.0402888	0.0333903	0.0487976	0.043208		66.8267	0.776243	0.815979	0.65354	0.711941	0.78683	0.656491	0.0361637	0.0185027	0.0656083	0.0175917	0.0186903	0.0615676
66.9933	0.825039	0.782218	0.824802	0.741859	0.82437	0.765837	0.0282483	0.0276566	0.0985619	0.01934	0.0220216	0.0417559		66.9933	0.729598	0.744292	0.640919	0.63147	0.702118	0.556107	0.0113885	0.0300305	0.0446139	0.0364116	0.0506428	0.0384588		66.9933	0.773434	0.812121	0.651378	0.721718	0.78683	0.650782	0.0265605	0.0149448	0.0676023	0.0120126	0.0186903	0.0663911
67.16	0.827768	0.783288	0.826391	0.743578	0.821307	0.765608	0.0286733	0.0243356	0.0973312	0.0194018	0.0193223	0.0416448		67.16	0.738433	0.750753	0.643368	0.630893	0.701515	0.56178	0.00519829	0.0351131	0.0375599	0.0286256	0.0441856	0.0360813		67.16	0.777133	0.808076	0.655944	0.718226	0.789287	0.660963	0.0206625	0.0179391	0.0623357	0.0122802	0.0208328	0.060655
67.3267	0.832567	0.785049	0.83206	0.743932	0.824476	0.765611	0.0274989	0.027823	0.101987	0.0184871	0.018677	0.0436044		67.3267	0.72373	0.744292	0.643368	0.631181	0.701679	0.558818	0.0159716	0.0300305	0.0375599	0.0312031	0.0461979	0.0330901		67.3267	0.780066	0.812121	0.65354	0.72135	0.7959	0.657372	0.0350596	0.0149448	0.0656083	0.0227335	0.0278007	0.070567
67.4933	0.83674	0.790227	0.83653	0.743578	0.832804	0.768659	0.022065	0.0272914	0.104732	0.0194018	0.0210898	0.0384274		67.4933	0.729631	0.740582	0.640893	0.627744	0.698364	0.561652	0.0102361	0.0284492	0.0364609	0.0309737	0.0477968	0.0380117		67.4933	0.776907	0.815979	0.655944	0.72135	0.792639	0.653304	0.0284492	0.0185027	0.0623357	0.0227335	0.0151545	0.0655189
67.66	0.82872	0.789122	0.83206	0.743749	0.831091	0.76361	0.0187183	0.0200044	0.101987	0.0259204	0.0177381	0.0406342		67.66	0.726731	0.737511	0.638342	0.627785	0.694445	0.56159	0.0121193	0.0315649	0.0412677	0.0265813	0.0422116	0.035445		67.66	0.771164	0.808805	0.65604	0.718226	0.783289	0.653018	0.0216942	0.0208679	0.0688901	0.0122802	0.0152422	0.0660761
67.8267	0.836173	0.792077	0.836291	0.743578	0.830701	0.770755	0.0334833	0.0257366	0.106226	0.0194018	0.0210526	0.0406621		67.8267	0.729631	0.737428	0.638939	0.627744	0.704787	0.56178	0.0102361	0.0245444	0.0442803	0.0309737	0.046123	0.0360813		67.8267	0.777133	0.80476	0.65354	0.715292	0.78683	0.65378	0.0206625	0.0223196	0.0656083	0.014877	0.0186903	0.0635135
67.9933	0.836164	0.795571	0.839202	0.743578	0.834057	0.769182	0.0202584	0.0248308	0.106133	0.0194018	0.0203084	0.0438275		67.9933	0.732498	0.747363	0.639083	0.630933	0.708268	0.564552	0.00808853	0.0256771	0.0403766	0.0294659	0.0441467	0.0379652		67.9933	0.770782	0.809312	0.65354	0.718226	0.78683	0.650782	0.0309992	0.0221972	0.0656083	0.0122802	0.0186903	0.0663911
68.16	0.820464	0.777345	0.825468	0.741859	0.819357	0.765457	0.0298	0.0275585	0.0989051	0.01934	0.0216624	0.0406364		68.16	0.726803	0.734239	0.638014	0.627993	0.705433	0.558818	0.00988132	0.0253901	0.0421792	0.032663	0.0487976	0.0330901		68.16	0.778021	0.815979	0.65604	0.721767	0.789477	0.650782	0.0231144	0.0185027	0.0688901	0.0193373	0.0308862	0.0663911
68.3267	0.816702	0.778734	0.821054	0.739628	0.819859	0.762297	0.0158374	0.023114	0.0945155	0.0240333	0.0219203	0.0434401		68.3267	0.732427	0.74728	0.641306	0.627785	0.700595	0.564552	0.0175365	0.0193922	0.0353093	0.0265813	0.0359429	0.0379652		68.3267	0.777133	0.808263	0.65354	0.72135	0.790371	0.650188	0.0206625	0.0149471	0.0656083	0.0227335	0.0238043	0.0564929
68.4933	0.822523	0.77421	0.822937	0.737837	0.81488	0.762368	0.0229611	0.0270982	0.101419	0.0176885	0.0209995	0.0436905		68.4933	0.729598	0.7407	0.63809	0.628033	0.697761	0.564301	0.0113885	0.030435	0.036164	0.0347235	0.0408189	0.0301828		68.4933	0.780448	0.812121	0.658451	0.724512	0.792684	0.653018	0.0247411	0.0149448	0.0699502	0.00992072	0.0210778	0.0660761
68.66	0.823548	0.774866	0.822296	0.741701	0.819595	0.760451	0.0203273	0.0212719	0.0997361	0.0210745	0.0164712	0.0396658		68.66	0.732665	0.743972	0.640893	0.631181	0.698364	0.561652	0.010489	0.0365487	0.0364609	0.0312031	0.0477968	0.0380117		68.66	0.773434	0.815979	0.65604	0.718226	0.790227	0.650188	0.0265605	0.0185027	0.0688901	0.0122802	0.0195411	0.0564929
68.8267	0.827054	0.776871	0.825527	0.736098	0.82291	0.762137	0.0232856	0.0198847	0.103228	0.0221495	0.0186506	0.0418788		68.8267	0.7386	0.753707	0.638342	0.627993	0.701679	0.564552	0.0129291	0.0285803	0.0412677	0.032663	0.0461979	0.0379652		68.8267	0.779941	0.81933	0.655733	0.721161	0.792684	0.653494	0.031648	0.0223257	0.0634007	0.0122132	0.0210778	0.0646999
68.9933	0.825657	0.783689	0.832065	0.740146	0.82146	0.762028	0.0254	0.0264047	0.100924	0.0177136	0.0208399	0.0383864		68.9933	0.729631	0.747363	0.638755	0.630645	0.701515	0.556107	0.0102361	0.0256771	0.0402888	0.0267178	0.0441856	0.0384588		68.9933	0.77675	0.812663	0.660614	0.721161	0.792684	0.650782	0.0303866	0.0242608	0.0677246	0.0122132	0.0210778	0.0663911
69.16	0.8361	0.787804	0.831984	0.739628	0.827685	0.766904	0.0250949	0.0229486	0.101595	0.0228352	0.0239267	0.0385564		69.16	0.726669	0.744174	0.643696	0.630933	0.697761	0.556108	0.00507734	0.0280362	0.0376005	0.0294659	0.0408189	0.0344162		69.16	0.777133	0.808805	0.65821	0.718226	0.786686	0.65378	0.0206625	0.0208679	0.0709596	0.0122802	0.0172315	0.0635135
69.3267	0.836347	0.787749	0.834936	0.741603	0.828033	0.762297	0.0220252	0.0200792	0.101988	0.0212983	0.0236078	0.0434401		69.3267	0.726731	0.737428	0.63809	0.628033	0.701034	0.55888	0.0121193	0.0245444	0.036164	0.0347235	0.0415163	0.0358323		69.3267	0.77448	0.819295	0.656282	0.714318	0.783479	0.649902	0.0266194	0.013567	0.0678602	0.0197459	0.0249312	0.0577998
69.4933	0.837877	0.794121	0.837846	0.741603	0.830777	0.766999	0.0268866	0.0243846	0.104636	0.0212983	0.0190885	0.0370945		69.4933	0.732594	0.7407	0.64347	0.63433	0.708268	0.564552	0.0159364	0.030435	0.0399904	0.0332685	0.0441467	0.0379652		69.4933	0.776851	0.808805	0.658451	0.721718	0.786686	0.65661	0.0233868	0.0208679	0.0699502	0.0120126	0.0172315	0.072932
69.66	0.843827	0.795571	0.838079	0.741676	0.836119	0.769242	0.0231377	0.0248308	0.109219	0.0275566	0.0244704	0.0445453		69.66	0.723802	0.744292	0.635539	0.621447	0.697761	0.564742	0.010404	0.0300305	0.0407725	0.025725	0.0408189	0.039736		69.66	0.780066	0.815472	0.65354	0.714685	0.793624	0.649712	0.0350596	0.0203447	0.0656083	0.00529062	0.0225096	0.0586997
69.8267	0.841297	0.794958	0.834976	0.74565	0.839029	0.767312	0.0215893	0.0195586	0.103478	0.0183199	0.0243878	0.0414116		69.8267	0.735532	0.744174	0.638342	0.634082	0.705433	0.556168	0.00688977	0.0280362	0.0412677	0.0333051	0.0487976	0.0408476		69.8267	0.769668	0.80476	0.65604	0.72135	0.785936	0.644954	0.036719	0.0223196	0.0688901	0.0227335	0.0269851	0.0599739
69.9933	0.82723	0.780136	0.826478	0.737555	0.822908	0.763456	0.0261794	0.0192594	0.100628	0.0265797	0.0190691	0.0374218		69.9933	0.729693	0.741103	0.64347	0.625092	0.702118	0.561652	0.0178599	0.0316611	0.0399904	0.03717	0.0506428	0.0380117		69.9933	0.780167	0.812121	0.660614	0.725259	0.78683	0.658727	0.0248465	0.0149448	0.0677246	0.0182882	0.0186903	0.0609491
70.16	0.834169	0.786147	0.83362	0.739555	0.828033	0.765839	0.0225344	0.0211915	0.104741	0.0182171	0.0236078	0.0427825		70.16	0.729464	0.747363	0.640893	0.624884	0.704349	0.56159	0.0125308	0.0256771	0.0364609	0.0319327	0.0393663	0.035445		70.16	0.769893	0.808076	0.658782	0.721161	0.789287	0.650782	0.0289217	0.0179391	0.0713778	0.0122132	0.0208328	0.0663911
70.3267	0.83832	0.789122	0.833401	0.741603	0.829601	0.765653	0.0196171	0.0200044	0.100441	0.0212983	0.0230693	0.0405926		70.3267	0.738433	0.750552	0.640893	0.637767	0.709187	0.55888	0.00519829	0.024778	0.0364609	0.0408238	0.0523536	0.0358323		70.3267	0.780448	0.808805	0.650829	0.72861	0.792684	0.652899	0.0247411	0.0208679	0.0630677	0.0157191	0.0210778	0.0545347
70.4933	0.823835	0.778953	0.826567	0.73791	0.823062	0.763969	0.0288096	0.0262974	0.100183	0.0236415	0.0195477	0.0408281		70.4933	0.726502	0.747683	0.640893	0.627785	0.704349	0.559069	0.00875796	0.021778	0.0364609	0.0265813	0.0393663	0.0413207		70.4933	0.777638	0.811934	0.660614	0.724702	0.789287	0.657086	0.0338947	0.0219643	0.0677246	0.0185629	0.0208328	0.0716558
70.66	0.832808	0.782997	0.827743	0.743578	0.82302	0.767372	0.0255788	0.0233834	0.0989072	0.0194018	0.0232937	0.0421737		70.66	0.729631	0.753824	0.638342	0.63433	0.701515	0.558818	0.0102361	0.0306186	0.0412677	0.0332685	0.0441856	0.0330901		70.66	0.776468	0.815979	0.656378	0.727586	0.790182	0.650307	0.0304268	0.0185027	0.0743754	0.0124602	0.0129204	0.0682843
70.8267	0.834963	0.784871	0.829313	0.74365	0.829448	0.768845	0.0233177	0.0212678	0.100235	0.0250136	0.0215811	0.0407178		70.8267	0.726564	0.737511	0.638368	0.621447	0.694445	0.56159	0.0140651	0.0315649	0.0493317	0.025725	0.0422116	0.035445		70.8267	0.776243	0.805454	0.658444	0.724144	0.792684	0.650307	0.0361637	0.0174677	0.065659	0.023995	0.0210778	0.0682843
70.9933	0.816633	0.776985	0.820978	0.735764	0.819357	0.758615	0.0237356	0.022655	0.094082	0.0208051	0.0216624	0.0381949		70.9933	0.735556	0.750635	0.640893	0.631141	0.705433	0.55894	0.0217566	0.0317914	0.0364609	0.0350257	0.0487976	0.0430058		70.9933	0.773434	0.805454	0.651619	0.724652	0.796035	0.644192	0.0265605	0.0174677	0.0669486	0.0107396	0.0144766	0.0628772
71.16	0.822078	0.775393	0.825318	0.741603	0.818104	0.760824	0.0163175	0.019493	0.099058	0.0212983	0.0214154	0.0449516		71.16	0.726597	0.743771	0.638342	0.624596	0.695365	0.55888	0.0131597	0.0267056	0.0412677	0.0373017	0.0504289	0.0358323		71.16	0.776243	0.81933	0.655944	0.721767	0.78683	0.648546	0.0361637	0.0223257	0.0623357	0.0193373	0.0186903	0.0670039
71.3267	0.831009	0.778534	0.825973	0.735935	0.823117	0.765371	0.0222867	0.0207431	0.0959506	0.024683	0.0221127	0.0392		71.3267	0.735399	0.741103	0.638913	0.630933	0.701515	0.555918	0.00827299	0.0316611	0.03605	0.0294659	0.0441856	0.0324676		71.3267	0.773592	0.812121	0.65571	0.721161	0.790371	0.64719	0.0243488	0.0149448	0.0678847	0.0122132	0.0238043	0.0594689
71.4933	0.831009	0.784906	0.823637	0.741766	0.829448	0.76383	0.0222867	0.0202395	0.0983077	0.0197207	0.0215811	0.0429883		71.4933	0.729631	0.747246	0.638342	0.627785	0.697761	0.558689	0.0102361	0.0253986	0.0412677	0.0265813	0.0408189	0.0351706		71.4933	0.769893	0.804912	0.65604	0.714875	0.783479	0.640887	0.0289217	0.00939266	0.0688901	0.016284	0.0249312	0.054746
71.66	0.838159	0.792381	0.8349	0.74565	0.827574	0.765371	0.0192026	0.0203492	0.103254	0.0167173	0.019868	0.0392		71.66	0.732665	0.743972	0.64347	0.631181	0.702599	0.567263	0.010489	0.0365487	0.0399904	0.0312031	0.0536448	0.032781		71.66	0.780066	0.812663	0.660614	0.723954	0.792684	0.646429	0.0350596	0.0242608	0.0677246	0.018147	0.0210778	0.0628579
71.8267	0.829318	0.791027	0.831984	0.74153	0.824719	0.765442	0.0173137	0.0217883	0.101595	0.0162597	0.0207507	0.0394708		71.8267	0.732594	0.747363	0.643368	0.630725	0.701515	0.558818	0.0159364	0.0256771	0.0375599	0.0272232	0.0441856	0.0330901		71.8267	0.777796	0.815979	0.660614	0.717859	0.786975	0.64719	0.0321636	0.0185027	0.0677246	0.0254938	0.0256612	0.0594689
71.9933	2.50794	2.27107	1.54452	1.20093	2.0782	1.22347	0.122767	0.06023	0.447285	0.0809146	0.315976	0.0923928		71.9933	2.11511	2.1271	0.894955	0.895337	1.1167	0.770629	0.023736	0.0911445	0.224394	0.0880276	0.169646	0.0587923		71.9933	2.37053	2.34017	1.06535	1.39673	1.67153	1.06328	0.0699203	0.090287	0.305694	0.113514	0.179302	0.295805
72.0033	1.27568	1.18356	1.04674	0.783998	0.929852	0.819436	0.0428056	0.0306227	0.195465	0.0198837	0.0428218	0.0490918		72.0033	0.726597	0.74102	0.640893	0.624844	0.698199	0.56178	0.0131597	0.0246843	0.0364609	0.0356677	0.0458389	0.0360813		72.0033	0.780167	0.808618	0.658114	0.724702	0.790182	0.650782	0.0248465	0.026323	0.0646197	0.0185629	0.0129204	0.0663911
72.16	0.859325	0.799887	0.815801	0.730029	0.826432	0.754885	0.0218989	0.021497	0.105941	0.0162983	0.0242116	0.0352305		72.16	0.726636	0.744174	0.631084	0.618339	0.690527	0.550435	0.0071018	0.0280362	0.0396972	0.0261423	0.0374426	0.0357195		72.16	0.776625	0.815285	0.638792	0.701747	0.767002	0.643598	0.0284943	0.0259744	0.0579031	0.0271733	0.0183122	0.0526169
72.3267	0.834098	0.789387	0.827665	0.736025	0.824775	0.760427	0.0278483	0.0214231	0.0986565	0.0156284	0.0233312	0.0413302		72.3267	0.729631	0.737428	0.638342	0.621199	0.698364	0.55894	0.0102361	0.0245444	0.0412677	0.0238174	0.0477968	0.0430058		72.3267	0.777133	0.808263	0.651378	0.718226	0.78683	0.641362	0.0206625	0.0149471	0.0676023	0.0122802	0.0186903	0.0529852
72.4933	0.825299	0.780136	0.823652	0.739885	0.816391	0.760042	0.0223494	0.0192594	0.0985874	0.0210495	0.0189616	0.0369008		72.4933	0.732498	0.744174	0.635539	0.618547	0.698364	0.556046	0.00808853	0.0280362	0.0407725	0.0304285	0.0477968	0.031544		72.4933	0.777133	0.812157	0.660614	0.721767	0.783759	0.649426	0.0206625	0.0256059	0.0677246	0.0193373	0.0176464	0.0592979
72.66	0.813041	0.768673	0.822296	0.733952	0.808361	0.751428	0.0244617	0.0202696	0.0997361	0.0188469	0.0213404	0.0371723		72.66	0.726764	0.7407	0.640893	0.624388	0.701515	0.558689	0.0144875	0.030435	0.0364609	0.0230608	0.0441856	0.0351706		72.66	0.767849	0.797551	0.653878	0.717859	0.780408	0.644954	0.0179062	0.0148839	0.0708934	0.0254938	0.0235836	0.0599739
72.8267	0.81706	0.764583	0.822434	0.733794	0.818139	0.759069	0.0216491	0.0232084	0.105069	0.0204101	0.0210345	0.0452637		72.8267	0.726731	0.737511	0.64347	0.628281	0.702118	0.55888	0.0121193	0.0315649	0.0399904	0.0362358	0.0506428	0.0358323		72.8267	0.773817	0.804725	0.65354	0.724702	0.78683	0.641362	0.0181577	0.0135993	0.0656083	0.0185629	0.0186903	0.0529852
72.9933	0.815276	0.772431	0.825226	0.736098	0.816537	0.760496	0.0226067	0.0213556	0.104338	0.0221495	0.0218229	0.0393		72.9933	0.729631	0.744292	0.636362	0.630685	0.70483	0.55888	0.0102361	0.0300305	0.0407402	0.0214645	0.0434912	0.0358323		72.9933	0.767973	0.80877	0.655944	0.717999	0.783434	0.644479	0.0222359	0.0110738	0.0623357	0.0279086	0.0202263	0.061572
73.16	0.81835	0.773342	0.832046	0.736025	0.817952	0.75857	0.0254143	0.0229325	0.101718	0.0156284	0.0205571	0.0385686		73.16	0.729631	0.73731	0.63611	0.624596	0.701515	0.555918	0.0102361	0.0220108	0.0355421	0.0277654	0.0441856	0.0324676		73.16	0.777133	0.812851	0.65571	0.731544	0.790182	0.648071	0.0206625	0.022443	0.0678847	0.012814	0.0129204	0.0684713
73.3267	0.825837	0.777276	0.829656	0.741603	0.819518	0.758441	0.0242311	0.0246716	0.105552	0.0212983	0.0199951	0.0398612		73.3267	0.726669	0.737511	0.63628	0.624596	0.701679	0.556168	0.00507734	0.0315649	0.0388766	0.0277654	0.0461979	0.0408476		73.3267	0.767849	0.804947	0.655951	0.724702	0.790227	0.652138	0.0179062	0.0200357	0.0668409	0.0185629	0.0195411	0.0574833
73.4933	0.825475	0.78164	0.829336	0.735862	0.818104	0.760273	0.0253645	0.0191784	0.105249	0.019049	0.0214154	0.038815		73.4933	0.726669	0.737511	0.636136	0.618547	0.697761	0.556108	0.00507734	0.0315649	0.04387	0.0304285	0.0408189	0.0344162		73.4933	0.769668	0.808111	0.65821	0.725259	0.789432	0.646429	0.036719	0.0274683	0.0709596	0.0182882	0.0272439	0.0628579
73.66	0.829275	0.783197	0.834914	0.736098	0.824476	0.764029	0.0262429	0.0262955	0.106182	0.0221495	0.0175196	0.0420301		73.66	0.723864	0.7407	0.64347	0.627785	0.701515	0.561842	0.0151597	0.030435	0.0399904	0.0265813	0.0441856	0.0397989		73.66	0.767905	0.804725	0.658547	0.724702	0.785936	0.653494	0.0299147	0.0135993	0.0762834	0.0185629	0.0269851	0.0646999
73.8267	0.837919	0.790704	0.841967	0.739885	0.834462	0.762028	0.0214229	0.0183804	0.105382	0.0210495	0.0223706	0.0383864		73.8267	0.726502	0.734239	0.636362	0.621488	0.700595	0.55888	0.00875796	0.0253901	0.0407402	0.0286122	0.0359429	0.0358323		73.8267	0.769893	0.801409	0.651378	0.72135	0.783759	0.643312	0.0289217	0.0182117	0.0676023	0.0227335	0.0176464	0.0708605
73.9933	0.843404	0.792521	0.844877	0.743932	0.834219	0.76196	0.0249424	0.0238975	0.108091	0.0184871	0.0192386	0.0409368		73.9933	0.726502	0.741423	0.64347	0.624884	0.697761	0.55888	0.00875796	0.0286833	0.0399904	0.0319327	0.0408189	0.0358323		73.9933	0.764432	0.798058	0.651378	0.710826	0.779938	0.638364	0.0239556	0.0159691	0.0676023	0.0242401	0.0217466	0.0563724
74.16	0.819525	0.775612	0.823411	0.734282	0.816391	0.756886	0.0272854	0.023216	0.0983987	0.0226575	0.0178227	0.0383099		74.16	0.732498	0.744091	0.63611	0.627785	0.700595	0.55894	0.00808853	0.0198393	0.0355421	0.0265813	0.0359429	0.0430058		74.16	0.77448	0.808618	0.65354	0.711383	0.783479	0.644192	0.0266194	0.026323	0.0656083	0.0183848	0.0249312	0.0628772
74.3267	0.811257	0.769153	0.81978	0.733789	0.812882	0.75181	0.0246712	0.0204424	0.0995641	0.0217488	0.018885	0.0393928		74.3267	0.72373	0.730967	0.638831	0.627785	0.697761	0.558689	0.0159716	0.0194585	0.0339379	0.0265813	0.0408189	0.0351706		74.3267	0.776907	0.805267	0.658444	0.731177	0.792828	0.638364	0.0284492	0.0236828	0.065659	0.025537	0.0250623	0.0563724
74.4933	0.827681	0.781577	0.832368	0.739555	0.82483	0.760262	0.0237731	0.0238481	0.1058	0.0182171	0.0255143	0.0405721		74.4933	0.729431	0.740499	0.638342	0.625133	0.708268	0.553397	0.0164195	0.0203993	0.0412677	0.0351402	0.0441467	0.0393574		74.4933	0.77448	0.804725	0.649215	0.731037	0.796225	0.641956	0.0266194	0.0135993	0.0698076	0.0277075	0.0246235	0.0632138
74.66	0.832786	0.787749	0.837886	0.736025	0.829448	0.760442	0.0213598	0.0200792	0.106247	0.0156284	0.0215811	0.042862		74.66	0.726731	0.734239	0.63628	0.624636	0.705433	0.56178	0.0121193	0.0253901	0.0388766	0.024984	0.0487976	0.0360813		74.66	0.763925	0.801409	0.655944	0.711243	0.776867	0.643598	0.0299783	0.0182117	0.0623357	0.0213636	0.019456	0.0526169
74.8267	0.836275	0.789103	0.838975	0.737837	0.831049	0.758672	0.0288173	0.0187855	0.103545	0.0176885	0.0206302	0.0416499		74.8267	0.732594	0.743771	0.638342	0.618587	0.701953	0.555918	0.0159364	0.0267056	0.0412677	0.0342463	0.050332	0.0324676		74.8267	0.767241	0.80403	0.655944	0.72135	0.786785	0.644192	0.0346506	0.0234774	0.0623357	0.0227335	0.0160334	0.0628772
74.9933	0.816989	0.772242	0.820985	0.73791	0.81488	0.757039	0.0256221	0.0231135	0.0985953	0.0236415	0.0209995	0.0408711		74.9933	0.726764	0.737629	0.640893	0.624596	0.701515	0.55888	0.0144875	0.0348547	0.0364609	0.0277654	0.0441856	0.0358323		74.9933	0.773209	0.812121	0.651378	0.721767	0.793578	0.640601	0.0329493	0.0149448	0.0676023	0.0193373	0.0130041	0.0561856
75.16	0.816813	0.76746	0.815576	0.735862	0.814936	0.754816	0.0216163	0.0221403	0.0956317	0.0204699	0.0233653	0.0374697		75.16	0.72083	0.737428	0.641145	0.618547	0.698199	0.558689	0.0158605	0.0245444	0.0425029	0.0304285	0.0458389	0.0351706		75.16	0.779941	0.804725	0.65354	0.724702	0.793768	0.644954	0.031648	0.0135993	0.0656083	0.0185629	0.0238137	0.0599739
75.3267	0.814993	0.767679	0.82143	0.73026	0.80981	0.755284	0.0270118	0.0253385	0.100249	0.0208618	0.0184037	0.0410256		75.3267	0.729631	0.7407	0.63809	0.624804	0.705433	0.553016	0.0102361	0.030435	0.036164	0.0352343	0.0487976	0.0382232		75.3267	0.77448	0.812121	0.658114	0.728053	0.790227	0.644192	0.0266194	0.0149448	0.0646197	0.0161924	0.0195411	0.0628772
75.4933	0.830902	0.78489	0.833558	0.737837	0.82779	0.758641	0.0308167	0.0236008	0.104623	0.0176885	0.0208699	0.0380583		75.4933	0.729631	0.7407	0.636362	0.627785	0.708749	0.56178	0.0102361	0.030435	0.0407402	0.0265813	0.0478088	0.0360813		75.4933	0.770782	0.80476	0.655944	0.728053	0.785936	0.64719	0.0309992	0.0223196	0.0623357	0.0161924	0.0269851	0.0594689
75.66	0.839654	0.795333	0.841905	0.741859	0.834015	0.758512	0.0255726	0.0209121	0.110747	0.020741	0.0239084	0.039368		75.66	0.726731	0.737428	0.638714	0.627785	0.701515	0.56178	0.0121193	0.0245444	0.0479371	0.0265813	0.0441856	0.0360813		75.66	0.767466	0.798093	0.658114	0.724702	0.790182	0.639245	0.0262736	0.0237979	0.0646197	0.0185629	0.0129204	0.0649053
75.8267	0.818568	0.770595	0.81931	0.731742	0.817805	0.753298	0.0252748	0.0227771	0.0996553	0.0193191	0.0162631	0.0399987		75.8267	0.720735	0.734239	0.638342	0.618547	0.700595	0.553268	0.0081204	0.0253901	0.0412677	0.0304285	0.0359429	0.0411939		75.8267	0.773592	0.808076	0.655944	0.731594	0.790697	0.641956	0.0243488	0.0179391	0.0623357	0.0229409	0.0242071	0.0632138
75.9933	0.815036	0.769137	0.819581	0.733815	0.812882	0.753565	0.0231153	0.0237812	0.0971187	0.0165309	0.018885	0.0394127		75.9933	0.726764	0.7407	0.638342	0.630933	0.705433	0.561401	0.0144875	0.030435	0.0412677	0.0294659	0.0487976	0.0302092		75.9933	0.77005	0.808076	0.651166	0.724702	0.78683	0.646904	0.0293105	0.0179391	0.0685668	0.0185629	0.0186903	0.0614775
76.16	0.837694	0.770814	0.825212	0.735862	0.819518	0.754945	0.0559041	0.0260817	0.101358	0.0204699	0.0199951	0.0361065		76.16	0.729631	0.7407	0.638913	0.624596	0.701515	0.561652	0.0102361	0.030435	0.03605	0.0277654	0.0441856	0.0380117		76.16	0.770276	0.812121	0.655951	0.731734	0.790697	0.644192	0.0215481	0.0149448	0.0668409	0.0232497	0.0242071	0.0628772
76.3267	0.830587	0.774943	0.823909	0.736025	0.819518	0.760427	0.0364933	0.0171124	0.0958968	0.0156284	0.0199951	0.0413302		76.3267	0.729631	0.737428	0.64149	0.627785	0.711583	0.555918	0.0102361	0.0245444	0.0397876	0.0265813	0.0427591	0.0324676		76.3267	0.77448	0.804947	0.658444	0.72121	0.790371	0.644192	0.0266194	0.0200357	0.065659	0.022559	0.0238043	0.0628772
76.4933	0.825234	0.776939	0.825252	0.735764	0.819331	0.753539	0.0272243	0.0216481	0.10043	0.0208051	0.0213336	0.0403114		76.4933	0.732498	0.744292	0.633559	0.631181	0.707665	0.558878	0.00808853	0.0300305	0.0400541	0.0312031	0.0382591	0.0407493		76.4933	0.776907	0.808805	0.658444	0.727685	0.792684	0.644192	0.0284492	0.0208679	0.065659	0.02961	0.0210778	0.0628772
76.66	0.830454	0.77827	0.82222	0.735862	0.822777	0.753751	0.0295436	0.0190697	0.0995112	0.0204699	0.0202699	0.0415927		76.66	0.726764	0.7407	0.63809	0.624596	0.711583	0.556107	0.0144875	0.030435	0.036164	0.0277654	0.0427591	0.0384588		76.66	0.767466	0.80476	0.653547	0.721259	0.790371	0.644192	0.0262736	0.0223196	0.0699032	0.0336517	0.0238043	0.0628772
76.8267	0.832567	0.780411	0.832188	0.734144	0.824623	0.755098	0.0274989	0.0247269	0.103076	0.0206718	0.0225984	0.0388223		76.8267	0.729631	0.737511	0.63809	0.621447	0.69728	0.564423	0.0102361	0.0315649	0.036164	0.025725	0.0378497	0.0408323		76.8267	0.773209	0.808805	0.660614	0.731594	0.792684	0.650782	0.0329493	0.0208679	0.0677246	0.0229409	0.0210778	0.0663911
76.9933	0.838138	0.787578	0.829048	0.733789	0.826245	0.75914	0.0308632	0.0209666	0.100426	0.0230036	0.023874	0.04551		76.9933	0.729536	0.744174	0.64347	0.630973	0.700595	0.56178	0.00301187	0.0280362	0.0399904	0.0268991	0.0359429	0.0360813		76.9933	0.776907	0.808618	0.658444	0.731177	0.792828	0.641956	0.0284492	0.026323	0.065659	0.025537	0.0250623	0.0632138
77.16	0.839654	0.795408	0.837647	0.741603	0.833661	0.761957	0.0255726	0.0231101	0.104942	0.0212983	0.0160518	0.0388996		77.16	0.735628	0.74102	0.640893	0.621696	0.704349	0.564363	0.0153377	0.0246843	0.0364609	0.0325482	0.0393663	0.0331526		77.16	0.77448	0.804725	0.660848	0.724334	0.783434	0.647784	0.0266194	0.0135993	0.0626306	0.0327971	0.0202263	0.069667
77.3267	0.83154	0.782104	0.829086	0.734124	0.824323	0.758358	0.029563	0.023125	0.100469	0.0230726	0.0169989	0.0367093		77.3267	0.726669	0.740582	0.64347	0.624347	0.70483	0.561652	0.00507734	0.0284492	0.0399904	0.0215627	0.0434912	0.0380117		77.3267	0.767466	0.801444	0.658107	0.724512	0.789287	0.644192	0.0262736	0.0276128	0.0603629	0.00992072	0.0208328	0.0628772
77.4933	0.824117	0.770657	0.820998	0.736119	0.816239	0.753369	0.0249538	0.0204053	0.0959297	0.0181474	0.0167635	0.039518		77.4933	0.729536	0.747363	0.636028	0.627993	0.708268	0.553206	0.00301187	0.0256771	0.0333888	0.032663	0.0441467	0.037647		77.4933	0.773872	0.805454	0.653233	0.721259	0.782539	0.640887	0.04548	0.0174677	0.0598014	0.0336517	0.0279262	0.054746
77.66	0.823899	0.77083	0.82103	0.736	0.821119	0.757039	0.0285498	0.0220594	0.0993743	0.0248354	0.0188382	0.0408711		77.66	0.735628	0.744292	0.636136	0.63437	0.712186	0.559069	0.0153377	0.0300305	0.04387	0.031012	0.0497091	0.0413207		77.66	0.769668	0.808618	0.658444	0.724144	0.789287	0.646904	0.036719	0.026323	0.065659	0.023995	0.0208328	0.0614775
77.8267	0.81859	0.773707	0.819642	0.731978	0.816537	0.755098	0.0231782	0.0215405	0.0972405	0.0210459	0.0227625	0.0388223		77.8267	0.720902	0.7407	0.6343	0.627993	0.701679	0.553397	0.0102597	0.030435	0.0381738	0.032663	0.0461979	0.0393574		77.8267	0.773366	0.808618	0.651378	0.731177	0.790371	0.641195	0.0332703	0.026323	0.0676023	0.025537	0.0238043	0.0666515
77.9933	0.823726	0.773746	0.825443	0.735764	0.817916	0.753414	0.0263101	0.0236392	0.100117	0.0208051	0.0219236	0.0391248		77.9933	0.726731	0.74102	0.638939	0.621944	0.701515	0.555918	0.0121193	0.0246843	0.0442803	0.0357301	0.0441856	0.0324676		77.9933	0.776907	0.805454	0.653878	0.721767	0.78683	0.644192	0.0284492	0.0174677	0.0708934	0.0193373	0.0186903	0.0628772
78.16	0.834626	0.779436	0.829135	0.733789	0.819609	0.757039	0.0264824	0.0180773	0.0990193	0.0230036	0.0221548	0.0408711		78.16	0.73256	0.740499	0.635539	0.627993	0.708268	0.555918	0.0167078	0.0203993	0.0407725	0.032663	0.0441467	0.0324676		78.16	0.770276	0.804725	0.655944	0.731037	0.797165	0.632655	0.0215481	0.0135993	0.0623357	0.0277075	0.0256875	0.0615565
78.3267	0.823323	0.778236	0.827758	0.733952	0.822665	0.756886	0.0288859	0.0208954	0.0990186	0.021622	0.015423	0.0383099		78.3267	0.729536	0.73699	0.64347	0.627537	0.704349	0.55888	0.00301187	0.0305926	0.0399904	0.02687	0.0393663	0.0358323		78.3267	0.769893	0.808805	0.658444	0.724751	0.790371	0.641956	0.0289217	0.0208679	0.065659	0.0289415	0.0238043	0.0632138
78.4933	0.818189	0.769137	0.819808	0.731905	0.813036	0.751473	0.0315487	0.0237812	0.0971701	0.016007	0.0203026	0.0367568		78.4933	0.729631	0.7407	0.640919	0.634082	0.707665	0.564552	0.0102361	0.030435	0.0446139	0.0264863	0.0382591	0.0379652		78.4933	0.770782	0.811934	0.65571	0.727636	0.792684	0.640601	0.0309992	0.0219643	0.0678847	0.0195988	0.0210778	0.0561856
78.66	0.822122	0.77083	0.816884	0.733789	0.812882	0.751402	0.0257683	0.0220594	0.0997354	0.0230036	0.018885	0.0373282		78.66	0.732498	0.740499	0.638342	0.627785	0.700595	0.555918	0.00808853	0.0203993	0.0412677	0.0265813	0.0359429	0.0324676		78.66	0.763768	0.801409	0.655607	0.72135	0.779893	0.640601	0.0319277	0.0182117	0.057295	0.0227335	0.0161254	0.0561856
78.8267	0.826703	0.772242	0.821136	0.737581	0.821175	0.755258	0.0276662	0.0231135	0.0982821	0.0211221	0.0214939	0.0411499		78.8267	0.726597	0.74102	0.63809	0.621199	0.697761	0.553146	0.0131597	0.0246843	0.036164	0.0238174	0.0408189	0.0305413		78.8267	0.773434	0.808805	0.65821	0.72866	0.790227	0.64631	0.0265605	0.0208679	0.0709596	0.0246894	0.0195411	0.0679062
78.9933	0.827367	0.775165	0.823869	0.733789	0.81942	0.755167	0.0318657	0.0200425	0.0970317	0.0230036	0.0231884	0.0366652		78.9933	0.735399	0.744091	0.63809	0.634082	0.714418	0.555918	0.00827299	0.0198393	0.036164	0.0264863	0.037885	0.0324676		78.9933	0.773434	0.808076	0.655944	0.731784	0.790371	0.641956	0.0265605	0.0179391	0.0623357	0.0321926	0.0238043	0.0632138
79.16	0.829208	0.780203	0.826567	0.739885	0.824191	0.754945	0.0282732	0.0246817	0.100183	0.0210495	0.0192173	0.0361065		79.16	0.729631	0.737428	0.640893	0.628281	0.705433	0.561652	0.0102361	0.0245444	0.0364609	0.0362358	0.0487976	0.0380117		79.16	0.767241	0.812628	0.650829	0.728102	0.78683	0.638959	0.0346506	0.0166165	0.0630677	0.0274733	0.0186903	0.0668356
79.3267	0.834344	0.779947	0.824754	0.735764	0.822777	0.7567	0.0302579	0.0210388	0.0959504	0.0208051	0.0202699	0.0359502		79.3267	0.729631	0.740499	0.640893	0.624596	0.698199	0.55888	0.0102361	0.0203993	0.0364609	0.0277654	0.0458389	0.0358323		79.3267	0.780167	0.815472	0.653782	0.73802	0.797119	0.644668	0.0248465	0.0203447	0.0645385	0.0188041	0.017964	0.0619523
79.4933	0.820191	0.768964	0.819642	0.732234	0.814637	0.749955	0.0281891	0.02224	0.0972405	0.0188582	0.0186975	0.0389033		79.4933	0.732594	0.737428	0.64347	0.628281	0.705433	0.561591	0.0159364	0.0245444	0.0399904	0.0362358	0.0487976	0.0309549		79.4933	0.769612	0.80476	0.658444	0.724702	0.790651	0.641956	0.0308388	0.0223196	0.065659	0.0185629	0.0192646	0.0632138
79.66	0.827097	0.775628	0.824464	0.734051	0.814581	0.755284	0.0309704	0.0197981	0.0950213	0.0184878	0.0156398	0.0410256		79.66	0.72956	0.7407	0.640893	0.627785	0.708706	0.558818	0.0186101	0.030435	0.0364609	0.0265813	0.0502193	0.0330901		79.66	0.773434	0.808805	0.656282	0.731594	0.78683	0.64826	0.0265605	0.0208679	0.0678602	0.0229409	0.0186903	0.0688003
79.8267	0.825612	0.773791	0.823743	0.735862	0.818104	0.753625	0.0312086	0.020533	0.0959361	0.019049	0.0214154	0.0406382		79.8267	0.726669	0.741103	0.641464	0.625133	0.704514	0.556168	0.00507734	0.0316611	0.0314882	0.0351402	0.0415973	0.0408476		79.8267	0.769893	0.808805	0.658114	0.731177	0.789242	0.641195	0.0289217	0.0208679	0.0646197	0.025537	0.0184945	0.0666515
79.9933	0.8255	0.775468	0.822695	0.732333	0.814448	0.753811	0.0266815	0.022762	0.0987819	0.0169256	0.0187719	0.0427555		79.9933	0.73256	0.747363	0.638913	0.628033	0.712021	0.56178	0.0167078	0.0256771	0.03605	0.0347235	0.047752	0.0360813		79.9933	0.774987	0.804725	0.660614	0.727685	0.78683	0.644954	0.0224331	0.0135993	0.0677246	0.02961	0.0186903	0.0599739
80.16	0.821882	0.765712	0.818287	0.735764	0.816197	0.751942	0.028722	0.0217994	0.0957793	0.0208051	0.0210526	0.0408566		80.16	0.732665	0.7407	0.633559	0.624844	0.711583	0.558689	0.010489	0.030435	0.0400541	0.0314046	0.0427591	0.0351706		80.16	0.776468	0.812121	0.658444	0.738069	0.793768	0.640601	0.0304268	0.0149448	0.065659	0.0291304	0.0238137	0.0561856
80.3267	0.825612	0.772507	0.820998	0.736119	0.819177	0.755506	0.0312086	0.0243866	0.0959297	0.0181474	0.0200456	0.041516		80.3267	0.723707	0.734239	0.638687	0.621447	0.704995	0.558818	0.00411971	0.0253901	0.0395721	0.025725	0.0455182	0.0330901		80.3267	0.763768	0.805454	0.653444	0.724702	0.78683	0.641956	0.0319277	0.0174677	0.0592483	0.0185629	0.0186903	0.0632138
80.4933	0.827315	0.773805	0.822553	0.733789	0.819066	0.755506	0.0267128	0.0209885	0.0970814	0.0230036	0.0150961	0.041516		80.4933	0.723769	0.740582	0.638687	0.618795	0.702118	0.558501	0.00670601	0.0284492	0.0395721	0.0376184	0.0506428	0.0313286		80.4933	0.766578	0.80476	0.648878	0.727685	0.78683	0.641195	0.025985	0.0223196	0.064531	0.02961	0.0186903	0.0666515
80.66	0.830236	0.778443	0.82511	0.737837	0.819609	0.756886	0.0270014	0.0209716	0.102486	0.0176885	0.0221548	0.0383099		80.66	0.729631	0.744292	0.640893	0.621696	0.702161	0.555918	0.0102361	0.0300305	0.0364609	0.0325482	0.0506473	0.0324676		80.66	0.771007	0.797586	0.655944	0.724561	0.789287	0.635367	0.0241291	0.025548	0.0623357	0.0213945	0.0208328	0.0601676
80.8267	0.830411	0.776766	0.826203	0.737837	0.824247	0.757436	0.0313644	0.01884	0.0979841	0.0176885	0.0219802	0.0449608		80.8267	0.738433	0.747363	0.64149	0.627993	0.705433	0.55894	0.00519829	0.0256771	0.0397876	0.032663	0.0487976	0.0430058		80.8267	0.777133	0.812121	0.658348	0.731594	0.796225	0.644192	0.0206625	0.0149448	0.0592727	0.0229409	0.0246235	0.0628772
80.9933	0.836339	0.780427	0.833877	0.733952	0.827354	0.756631	0.0285889	0.0215458	0.0995818	0.021622	0.0221561	0.0386506		80.9933	0.735532	0.743972	0.638342	0.631389	0.715337	0.553206	0.00688977	0.0365487	0.0412677	0.0381461	0.0461136	0.037647		80.9933	0.772984	0.815792	0.660607	0.724144	0.78683	0.635653	0.0414335	0.0276067	0.063676	0.023995	0.0186903	0.0580395
81.16	0.842721	0.787749	0.834976	0.73579	0.832171	0.758615	0.0336474	0.0200792	0.103478	0.015264	0.0220033	0.0381949		81.16	0.738494	0.74696	0.638342	0.627785	0.705433	0.547473	0.0122494	0.0264266	0.0412677	0.0265813	0.0487976	0.032756		81.16	0.774705	0.808805	0.655944	0.728102	0.790227	0.630419	0.0181006	0.0208679	0.0623357	0.0274733	0.0195411	0.0617753
81.3267	0.848671	0.792444	0.837522	0.737837	0.836996	0.759705	0.0325228	0.0229164	0.101201	0.0176885	0.0218729	0.0338922		81.3267	0.72957	0.74102	0.640893	0.618547	0.704349	0.558629	0.00859529	0.0246843	0.0364609	0.0304285	0.0393663	0.0273827		81.3267	0.773434	0.801444	0.655703	0.727685	0.790182	0.636247	0.0265605	0.0276128	0.0638455	0.02961	0.0129204	0.0682791
81.4933	0.819944	0.771824	0.823398	0.733815	0.817464	0.755098	0.0277368	0.0168178	0.0971479	0.01815	0.0162833	0.0388223		81.4933	0.726669	0.741103	0.63809	0.621904	0.700595	0.55888	0.00507734	0.0316611	0.036164	0.0391348	0.0359429	0.0358323		81.4933	0.773592	0.812157	0.655944	0.731594	0.799576	0.639245	0.0243488	0.0256059	0.0623357	0.0229409	0.0184382	0.0649053
81.66	0.823522	0.770657	0.823805	0.729767	0.814297	0.7567	0.0240992	0.0204053	0.0962473	0.0212245	0.0186477	0.0359502		81.66	0.738361	0.744292	0.643368	0.621696	0.711419	0.56178	0.0131179	0.0300305	0.0375599	0.0325482	0.0424395	0.0360813		81.66	0.769893	0.808805	0.658444	0.727685	0.786876	0.644192	0.0289217	0.0208679	0.065659	0.02961	0.0261619	0.0628772
81.8267	0.821526	0.768964	0.820998	0.726237	0.817618	0.752093	0.0261597	0.02224	0.0959297	0.017957	0.0178622	0.0411387		81.8267	0.735399	0.73731	0.638831	0.627785	0.707665	0.558818	0.00827299	0.0220108	0.0339379	0.0265813	0.0382591	0.0330901		81.8267	0.773592	0.80476	0.650733	0.724751	0.787156	0.634297	0.0243488	0.0223196	0.0564159	0.0289415	0.0192806	0.0514223
81.9933	2.4969	2.26122	1.53956	1.19537	2.17152	1.21378	0.126107	0.0559426	0.439749	0.122278	0.297882	0.095092		81.9933	2.11476	2.13304	0.89205	0.880184	1.18602	0.767856	0.0158987	0.101516	0.228992	0.0853741	0.157464	0.0603731		81.9933	2.36128	2.3256	1.05103	1.46668	1.76843	1.03228	0.0717025	0.0916424	0.299536	0.186128	0.160867	0.282905
82.0033	1.24989	1.15771	1.03656	0.761805	0.908405	0.790075	0.0465442	0.0316323	0.188359	0.0236669	0.0348505	0.0463006		82.0033	0.73256	0.747363	0.640893	0.631141	0.708268	0.558689	0.0167078	0.0256771	0.0364609	0.0350257	0.0441467	0.0351706		82.0033	0.766352	0.804218	0.656047	0.728243	0.790371	0.638959	0.032677	0.016741	0.0729918	0.0253045	0.0238043	0.0668356
82.16	0.834211	0.780427	0.80176	0.723973	0.812695	0.74301	0.0245262	0.0215458	0.0945814	0.0154546	0.0202253	0.0376992		82.16	0.726659	0.743771	0.629022	0.618507	0.691611	0.552956	0.0196946	0.0267056	0.036665	0.0343573	0.0468543	0.0299086		82.16	0.759721	0.797399	0.63913	0.688429	0.7557	0.629063	0.0277602	0.0303367	0.0636703	0.0268963	0.0179596	0.0549508
82.3267	0.82714	0.772258	0.822294	0.732333	0.814693	0.74806	0.0216178	0.0196587	0.0940558	0.0185103	0.0214848	0.0367326		82.3267	0.729631	0.743771	0.63809	0.624844	0.705433	0.556168	0.0102361	0.0267056	0.036164	0.0356677	0.0487976	0.0408476		82.3267	0.776907	0.811934	0.653782	0.727685	0.780408	0.640601	0.0284492	0.0219643	0.0645385	0.02961	0.0235836	0.0561856
82.4933	0.827213	0.77401	0.829054	0.730003	0.816161	0.752279	0.0294004	0.0241128	0.0970954	0.0215672	0.0223856	0.0432392		82.4933	0.732498	0.743771	0.641145	0.625133	0.701515	0.555918	0.00808853	0.0267056	0.0425029	0.0351402	0.0441856	0.0324676		82.4933	0.764432	0.804725	0.653878	0.724702	0.783479	0.634891	0.0239556	0.0135993	0.0708934	0.0185629	0.0249312	0.0616622
82.66	0.827213	0.770657	0.832203	0.732097	0.820968	0.751881	0.0294004	0.0204053	0.103182	0.0181462	0.0187776	0.0396349		82.66	0.732532	0.744292	0.64347	0.624636	0.701077	0.558689	0.0114004	0.0300305	0.0399904	0.024984	0.0404782	0.0351706		82.66	0.77448	0.812121	0.651378	0.724751	0.78702	0.638364	0.0266194	0.0149448	0.0676023	0.0289415	0.0295046	0.0563724
82.8267	0.825612	0.774301	0.836454	0.738094	0.820779	0.75483	0.0312086	0.0260555	0.104511	0.0166772	0.0189253	0.0338562		82.8267	0.72956	0.737428	0.645945	0.627785	0.70483	0.555918	0.0186101	0.0245444	0.040787	0.0265813	0.0434912	0.0324676		82.8267	0.778021	0.805454	0.65604	0.728102	0.793768	0.636128	0.0231144	0.0174677	0.0688901	0.0274733	0.0238137	0.0569111
82.9933	0.816701	0.768918	0.82961	0.729694	0.816052	0.752093	0.0231594	0.0211931	0.108468	0.0194912	0.0183003	0.0411387		82.9933	0.729631	0.737511	0.64149	0.618339	0.701515	0.552956	0.0102361	0.0315649	0.0397876	0.0261423	0.0441856	0.0299086		82.9933	0.763037	0.794235	0.651166	0.728292	0.7873	0.632655	0.0295843	0.0205449	0.0685668	0.0355898	0.023616	0.0615565
83.16	0.812239	0.765812	0.827718	0.726237	0.812847	0.746553	0.0321661	0.0168218	0.10012	0.017957	0.0203538	0.0368644		83.16	0.729631	0.7407	0.638342	0.621944	0.701679	0.555858	0.0102361	0.030435	0.0412677	0.0357301	0.0461979	0.0254653		83.16	0.762654	0.796857	0.653233	0.727496	0.786641	0.634891	0.0372274	0.0239687	0.0598014	0.0223238	0.00903216	0.0616622
83.3267	0.818078	0.767764	0.828082	0.73026	0.817854	0.748026	0.023059	0.0244324	0.102483	0.0208618	0.0236671	0.0351993		83.3267	0.732498	0.741103	0.643368	0.624884	0.708268	0.561652	0.00808853	0.0316611	0.0375599	0.0319327	0.0441467	0.0380117		83.3267	0.770782	0.797364	0.651378	0.724751	0.78683	0.635367	0.0309992	0.0221162	0.0676023	0.0289415	0.0186903	0.0601676
83.4933	0.8255	0.77203	0.830773	0.733717	0.822347	0.748468	0.0266815	0.0201624	0.103225	0.0185142	0.0191364	0.0388698		83.4933	0.732365	0.737713	0.640893	0.634082	0.70783	0.55888	0.0135463	0.0259368	0.0364609	0.0264863	0.0405331	0.0358323		83.4933	0.760227	0.790003	0.658114	0.724751	0.783289	0.636247	0.0345377	0.0306699	0.0646197	0.0289415	0.0152422	0.0682791
83.66	0.830971	0.776842	0.833519	0.735764	0.819275	0.753694	0.0249553	0.0221998	0.105818	0.0208051	0.0197126	0.0385859		83.66	0.723769	0.743771	0.638913	0.621944	0.704995	0.556168	0.00670601	0.0267056	0.03605	0.0357301	0.0455182	0.0408476		83.66	0.773592	0.80877	0.655614	0.718276	0.783434	0.635367	0.0243488	0.0110738	0.0617641	0.0226039	0.0202263	0.0601676
83.8267	0.833768	0.779436	0.836331	0.733815	0.824039	0.753565	0.0265904	0.0180773	0.105034	0.01815	0.0200198	0.0394127		83.8267	0.729631	0.734239	0.636028	0.625092	0.705433	0.550306	0.0102361	0.0253901	0.0333888	0.03717	0.0487976	0.03772		83.8267	0.773209	0.798093	0.651378	0.728102	0.78683	0.632655	0.0329493	0.0237979	0.0676023	0.0274733	0.0186903	0.0615565
83.9933	0.834502	0.782951	0.836045	0.730096	0.824004	0.755158	0.0282789	0.023552	0.101752	0.0234856	0.0204315	0.0405393		83.9933	0.723769	0.733919	0.6343	0.625092	0.705433	0.550435	0.00670601	0.0330677	0.0381738	0.03717	0.0487976	0.0357195		83.9933	0.773592	0.808805	0.653782	0.728292	0.793723	0.635367	0.0243488	0.0208679	0.0645385	0.0355898	0.0187779	0.0601676
84.16	0.841431	0.792784	0.844644	0.735862	0.83353	0.758641	0.0322763	0.0260597	0.103636	0.0204699	0.0183247	0.0380583		84.16	0.723635	0.7407	0.63809	0.618755	0.701515	0.56178	0.0083794	0.030435	0.036164	0.0374137	0.0441856	0.0360813		84.16	0.763037	0.808076	0.655944	0.725358	0.787156	0.629539	0.0295843	0.0179391	0.0623357	0.0363878	0.0192806	0.0538352
84.3267	0.823723	0.767764	0.828082	0.731742	0.817576	0.75187	0.0238213	0.0244324	0.102483	0.0207215	0.0219406	0.0406219		84.3267	0.726636	0.737428	0.640893	0.627785	0.700595	0.555918	0.0071018	0.0245444	0.0364609	0.0265813	0.0359429	0.0324676		84.3267	0.760891	0.793506	0.65604	0.725358	0.783759	0.635367	0.0274522	0.0183677	0.0688901	0.0363878	0.0176464	0.0601676
84.4933	0.821905	0.767764	0.823637	0.727956	0.815974	0.749929	0.0250515	0.0244324	0.0983077	0.0186214	0.0235578	0.0390512		84.4933	0.732498	0.743771	0.638342	0.631181	0.707665	0.556168	0.00808853	0.0267056	0.0412677	0.0312031	0.0382591	0.0408476		84.4933	0.766578	0.812121	0.655944	0.728102	0.790371	0.632655	0.025985	0.0149448	0.0623357	0.0274733	0.0238043	0.0615565
84.66	0.818014	0.762021	0.822553	0.72793	0.812695	0.748397	0.0234391	0.014905	0.0970814	0.024658	0.0202253	0.0394043		84.66	0.726669	0.737428	0.640893	0.628281	0.705433	0.556107	0.00507734	0.0245444	0.0364609	0.0362358	0.0487976	0.0384588		84.66	0.76415	0.801409	0.655944	0.728519	0.78711	0.637603	0.0225299	0.0182117	0.0623357	0.0290514	0.0125081	0.0601414
84.8267	0.820562	0.768964	0.825457	0.730024	0.814408	0.748399	0.0271009	0.02224	0.100392	0.0205108	0.0237656	0.0414067		84.8267	0.729631	0.740616	0.640893	0.621447	0.707665	0.55888	0.0102361	0.0253288	0.0364609	0.025725	0.0382591	0.0358323		84.8267	0.761116	0.7942	0.648878	0.721119	0.780408	0.631775	0.0190877	0.010507	0.064531	0.0387863	0.0235836	0.053633
84.9933	0.823787	0.767363	0.824239	0.728212	0.817662	0.75034	0.024505	0.0235396	0.103981	0.017835	0.016877	0.0436822		84.9933	0.723769	0.737428	0.648496	0.618258	0.701077	0.55894	0.00670601	0.0245444	0.0361613	0.027941	0.0404782	0.0430058		84.9933	0.766352	0.800867	0.653782	0.728102	0.78683	0.638364	0.032677	0.0104363	0.0645385	0.0274733	0.0186903	0.0563724
85.16	0.829369	0.778809	0.832046	0.733717	0.81899	0.751684	0.0265426	0.0259191	0.0989372	0.0185142	0.0221285	0.0391697		85.16	0.723769	0.734239	0.643696	0.621447	0.700595	0.555918	0.00670601	0.0253901	0.0376005	0.025725	0.0359429	0.0324676		85.16	0.769893	0.801409	0.651378	0.721817	0.790371	0.635842	0.0289217	0.0182117	0.0676023	0.0294508	0.0238043	0.0597428
85.3267	0.830812	0.778953	0.833519	0.72993	0.825904	0.750398	0.0271302	0.0262974	0.105818	0.0182824	0.022957	0.0426471		85.3267	0.732498	0.740582	0.631497	0.625092	0.709187	0.550184	0.00808853	0.0284492	0.0372344	0.03717	0.0523536	0.0274092		85.3267	0.772545	0.80476	0.653444	0.734528	0.790182	0.635367	0.0415144	0.0223196	0.0592483	0.0226248	0.0129204	0.0601676
85.4933	0.838052	0.782918	0.837721	0.736025	0.828809	0.755258	0.0277155	0.0155536	0.101051	0.0188826	0.0160096	0.0411499		85.4933	0.726764	0.74102	0.638342	0.634578	0.712503	0.555918	0.0144875	0.0246843	0.0412677	0.0365103	0.0511095	0.0324676		85.4933	0.769893	0.80476	0.65821	0.725358	0.7873	0.638959	0.0289217	0.0223196	0.0709596	0.0363878	0.023616	0.0668356
85.66	0.846768	0.788861	0.846206	0.738054	0.836844	0.756746	0.0298446	0.0224023	0.105351	0.0196289	0.0219081	0.0413271		85.66	0.726731	0.737428	0.640919	0.618755	0.705433	0.555918	0.0121193	0.0245444	0.0446139	0.0374137	0.0487976	0.0324676		85.66	0.770782	0.804725	0.65354	0.728102	0.78683	0.635653	0.0309992	0.0135993	0.0656083	0.0274733	0.0186903	0.0580395
85.8267	0.823723	0.774272	0.827499	0.730096	0.817729	0.755669	0.0238213	0.0173674	0.0958339	0.0234856	0.0231357	0.0424498		85.8267	0.726764	0.7407	0.633559	0.622192	0.702118	0.553206	0.0144875	0.030435	0.0400541	0.0419957	0.0506428	0.037647		85.8267	0.769893	0.797551	0.65354	0.727962	0.790697	0.634011	0.0289217	0.0148839	0.0656083	0.033452	0.0242071	0.0686326
85.9933	0.822122	0.772334	0.825468	0.73026	0.817576	0.749532	0.0257683	0.0218912	0.0963577	0.0208618	0.0219406	0.0349873		85.9933	0.720902	0.740582	0.636362	0.625092	0.702599	0.553018	0.0102597	0.0284492	0.0407402	0.03717	0.0536448	0.0328728		85.9933	0.760609	0.801409	0.65107	0.728709	0.793723	0.629063	0.0261665	0.0182117	0.0619681	0.0351543	0.0187779	0.0549508
86.16	0.818547	0.76781	0.822129	0.728212	0.81456	0.751916	0.0321246	0.0260239	0.0914112	0.0161844	0.0238623	0.040979		86.16	0.726731	0.740582	0.63809	0.622192	0.705268	0.558689	0.0121193	0.0284492	0.036164	0.0419957	0.04849	0.0351706		86.16	0.760992	0.793693	0.65104	0.731643	0.784229	0.636128	0.020959	0.0151812	0.0625544	0.0339434	0.0249849	0.0569111
86.3267	0.816659	0.764456	0.822527	0.729767	0.812993	0.750001	0.0245024	0.0235693	0.0984822	0.0212245	0.0239599	0.0385085		86.3267	0.729631	0.744292	0.638913	0.621944	0.705433	0.550244	0.0102361	0.0300305	0.03605	0.0357301	0.0487976	0.0351605		86.3267	0.773592	0.800867	0.65354	0.725217	0.7873	0.632655	0.0243488	0.0104363	0.0656083	0.0395917	0.023616	0.0615565
86.4933	0.825256	0.773707	0.825135	0.728212	0.819268	0.751402	0.0280158	0.0215405	0.0962889	0.017835	0.0222019	0.0373282		86.4933	0.726669	0.731168	0.635539	0.621944	0.701679	0.555918	0.00507734	0.0296699	0.0407725	0.0357301	0.0461979	0.0324676		86.4933	0.764275	0.801632	0.65571	0.721259	0.783759	0.630419	0.0287839	0.0258339	0.0678847	0.0336517	0.0176464	0.0617753
86.66	0.827213	0.773616	0.827852	0.732234	0.819122	0.751984	0.0294004	0.0227881	0.0955787	0.0216319	0.0183103	0.038948		86.66	0.732498	0.734239	0.64347	0.621655	0.715502	0.553206	0.00808853	0.0253901	0.0399904	0.0336758	0.0481223	0.037647		86.66	0.767466	0.804725	0.651378	0.724751	0.790697	0.632655	0.0262736	0.0135993	0.0676023	0.0289415	0.0242071	0.0615565
86.8267	0.832478	0.778368	0.826309	0.731742	0.824004	0.75173	0.021864	0.0185498	0.0970331	0.0207215	0.0204315	0.0395401		86.8267	0.729631	0.744292	0.631497	0.625092	0.702599	0.550435	0.0102361	0.0300305	0.0372344	0.03717	0.0536448	0.0357195		86.8267	0.776907	0.80476	0.653782	0.728102	0.790371	0.635367	0.0284492	0.0223196	0.0645385	0.0274733	0.0238043	0.0601676
86.9933	0.832124	0.776578	0.832065	0.733952	0.825444	0.75187	0.0341248	0.0217247	0.100924	0.0188469	0.0190301	0.0406219		86.9933	0.738433	0.7407	0.637865	0.625092	0.708749	0.556107	0.00519829	0.030435	0.0407121	0.03717	0.0478088	0.0384588		86.9933	0.767241	0.808076	0.658114	0.724801	0.790371	0.639245	0.0346506	0.0179391	0.0646197	0.0399303	0.0238043	0.0649053
87.16	0.836519	0.784851	0.837482	0.731815	0.830577	0.756817	0.0282262	0.023016	0.102274	0.0236636	0.0224594	0.040855		87.16	0.72967	0.743654	0.640893	0.621447	0.70483	0.55888	0.00893923	0.0264166	0.0364609	0.025725	0.0434912	0.0358323		87.16	0.764207	0.797328	0.658114	0.727685	0.783949	0.635367	0.0329	0.0171754	0.0646197	0.02961	0.0288816	0.0601676
87.3267	0.841409	0.788704	0.838823	0.737837	0.835	0.753228	0.0299077	0.0201918	0.100813	0.0176885	0.0207937	0.0367969		87.3267	0.729403	0.747481	0.638342	0.628033	0.703911	0.553206	0.0112291	0.0297083	0.0412677	0.030328	0.0352013	0.037647		87.3267	0.764207	0.804725	0.660614	0.727545	0.783479	0.642551	0.0329	0.0135993	0.0677246	0.0334822	0.0249312	0.0736007
87.4933	0.830236	0.77827	0.833379	0.733717	0.825606	0.758954	0.0270014	0.0190697	0.101996	0.0185142	0.0188614	0.0428412		87.4933	0.732437	0.73731	0.638342	0.625092	0.708749	0.550435	0.0059159	0.0220108	0.0412677	0.03717	0.0478088	0.0357195		87.4933	0.767466	0.804725	0.65354	0.724611	0.790371	0.635367	0.0262736	0.0135993	0.0656083	0.0328757	0.0238043	0.0601676
87.66	0.823543	0.77509	0.827362	0.731905	0.820683	0.752024	0.0249916	0.0175909	0.0936269	0.016007	0.0222625	0.0435503		87.66	0.732665	0.747363	0.638342	0.627993	0.712186	0.555918	0.010489	0.0256771	0.0412677	0.032663	0.0497091	0.0324676		87.66	0.763925	0.804725	0.651282	0.724699	0.790371	0.630419	0.0299783	0.0135993	0.0614445	0.0457005	0.0238043	0.0617753
87.8267	0.829078	0.772099	0.8293	0.725908	0.820683	0.746855	0.0224244	0.0226324	0.098971	0.0166936	0.0222625	0.0437356		87.8267	0.729631	0.743771	0.645919	0.631389	0.715337	0.555918	0.0102361	0.0267056	0.0327466	0.0381461	0.0461136	0.0324676		87.8267	0.767084	0.805454	0.658114	0.724751	0.783759	0.638959	0.0363694	0.0174677	0.0646197	0.0289415	0.0176464	0.0668356
87.9933	0.826076	0.770641	0.823717	0.732234	0.817312	0.751782	0.0276971	0.0237505	0.0920666	0.0188582	0.0171536	0.0392655		87.9933	0.729765	0.743771	0.640893	0.628489	0.709352	0.553146	0.0132508	0.0267056	0.0364609	0.0423808	0.0541562	0.0305413		87.9933	0.772927	0.801409	0.653782	0.728102	0.790697	0.632369	0.0329461	0.0182117	0.0645385	0.0274733	0.0242071	0.0642986
88.16	0.816637	0.765623	0.82486	0.729767	0.814297	0.746527	0.0264925	0.0189269	0.0935177	0.0212245	0.0186477	0.0370176		88.16	0.735399	0.7407	0.640565	0.628241	0.704995	0.550244	0.00827299	0.030435	0.0375191	0.037457	0.0455182	0.0351605		88.16	0.760609	0.800902	0.65604	0.721259	0.783759	0.629539	0.0261665	0.020555	0.0688901	0.0336517	0.0176464	0.0538352
88.3267	0.829566	0.771235	0.825443	0.730096	0.817464	0.751942	0.033113	0.0285315	0.100117	0.0234856	0.0162833	0.0408566		88.3267	0.732632	0.7407	0.635539	0.625092	0.708268	0.553018	0.0116278	0.030435	0.0407725	0.03717	0.0441467	0.0328728		88.3267	0.767466	0.80476	0.653547	0.721866	0.790227	0.632655	0.0262736	0.0223196	0.0699032	0.0403057	0.0195411	0.0615565
88.4933	0.828746	0.775703	0.82933	0.728212	0.820932	0.753472	0.0334254	0.0230229	0.0963629	0.017835	0.0192094	0.0380454		88.4933	0.726764	0.740817	0.640893	0.628489	0.70483	0.555918	0.0144875	0.0353872	0.0364609	0.0423808	0.0434912	0.0324676		88.4933	0.766195	0.80476	0.658114	0.731784	0.790182	0.641195	0.0344888	0.0223196	0.0646197	0.0321926	0.0129204	0.0666515
88.66	0.836057	0.782088	0.837308	0.737837	0.830173	0.756886	0.0328725	0.0269804	0.0986734	0.0176885	0.0203163	0.0383099		88.66	0.732437	0.737428	0.640565	0.624596	0.70483	0.55888	0.0059159	0.0245444	0.0375191	0.0277654	0.0434912	0.0358323		88.66	0.773592	0.801596	0.655703	0.732201	0.790507	0.626827	0.0243488	0.0153819	0.0638455	0.0316492	0.0136543	0.0550014
88.8267	0.836339	0.782607	0.837593	0.733717	0.82892	0.757142	0.0247197	0.0226893	0.100624	0.0185142	0.0208264	0.04019		88.8267	0.723864	0.737428	0.640893	0.6253	0.704995	0.555918	0.0151597	0.0245444	0.0364609	0.0444403	0.0455182	0.0324676		88.8267	0.769893	0.797364	0.655944	0.725168	0.787156	0.62166	0.0289217	0.0221162	0.0623357	0.0284735	0.0192806	0.0599802
88.9933	0.841713	0.787749	0.837633	0.737837	0.833301	0.758641	0.0241275	0.0200792	0.101978	0.0176885	0.024253	0.0380583		88.9933	0.735566	0.744292	0.63809	0.624844	0.708311	0.555918	0.0105709	0.0300305	0.036164	0.0314046	0.0457986	0.0324676		88.9933	0.773592	0.800902	0.660614	0.728709	0.790651	0.635367	0.0243488	0.020555	0.0677246	0.0351543	0.0192646	0.0601676
89.16	0.84325	0.786582	0.843296	0.733717	0.835195	0.755169	0.029126	0.0215094	0.102828	0.0185142	0.0199297	0.0390609		89.16	0.729536	0.7407	0.643368	0.625092	0.704349	0.553018	0.00301187	0.030435	0.0375599	0.03717	0.0393663	0.0328728		89.16	0.766578	0.801409	0.65571	0.728709	0.7873	0.640314	0.025985	0.0182117	0.0678847	0.0351543	0.023616	0.0590811
89.3267	0.812923	0.761144	0.822314	0.729767	0.811093	0.742857	0.0197682	0.0206027	0.0959038	0.0212245	0.022501	0.0349546		89.3267	0.726669	0.743771	0.633559	0.618755	0.704995	0.550306	0.00507734	0.0267056	0.0400541	0.0374137	0.0455182	0.03772		89.3267	0.773209	0.808111	0.655944	0.728709	0.793723	0.632655	0.0329493	0.0274683	0.0623357	0.0351543	0.0187779	0.0615565
89.4933	0.820416	0.767779	0.823869	0.73184	0.814256	0.746926	0.0202644	0.0211976	0.0970317	0.0189827	0.0251574	0.0432576		89.4933	0.732727	0.7407	0.638342	0.628529	0.708268	0.555918	0.0179921	0.030435	0.0412677	0.0406079	0.0441467	0.0324676		89.4933	0.773366	0.808076	0.653782	0.728102	0.793913	0.628777	0.0332703	0.0179391	0.0645385	0.0274733	0.0297367	0.0579824
89.66	0.83039	0.767507	0.825443	0.727956	0.819279	0.75187	0.0289333	0.0238857	0.100117	0.0186214	0.023619	0.0406219		89.66	0.732498	0.747363	0.638831	0.625341	0.705433	0.555918	0.00808853	0.0256771	0.0339379	0.0414691	0.0487976	0.0324676		89.66	0.778021	0.808076	0.658114	0.735135	0.80066	0.632369	0.0231144	0.0179391	0.0646197	0.0298444	0.0240128	0.0642986
89.8267	0.827476	0.769153	0.82393	0.729767	0.82078	0.749815	0.0248881	0.0204424	0.0945722	0.0212245	0.0199833	0.0369623		89.8267	0.735399	0.747481	0.640893	0.628489	0.708749	0.55888	0.00827299	0.0297083	0.0364609	0.0423808	0.0478088	0.0358323		89.8267	0.770782	0.804912	0.660614	0.721676	0.793768	0.64167	0.0309992	0.00939266	0.0677246	0.0333085	0.0238137	0.0658086
89.9933	0.8255	0.773791	0.827817	0.726237	0.822249	0.749955	0.0266815	0.020533	0.0933656	0.017957	0.0215139	0.0389033		89.9933	0.729631	0.747363	0.63809	0.631181	0.708749	0.56178	0.0102361	0.0256771	0.036164	0.0312031	0.0478088	0.0360813		89.9933	0.770939	0.800867	0.65354	0.724751	0.78683	0.630419	0.0313564	0.0104363	0.0656083	0.0289415	0.0186903	0.0617753
90.16	0.82907	0.773632	0.829406	0.728049	0.822006	0.753228	0.0273503	0.0192737	0.0966086	0.0208242	0.0208764	0.0367969		90.16	0.726803	0.743972	0.63809	0.621944	0.708268	0.555918	0.00988132	0.0365487	0.036164	0.0357301	0.0441467	0.0324676		90.16	0.760227	0.794235	0.658444	0.731643	0.783903	0.632655	0.0345377	0.0205449	0.065659	0.0339434	0.0249348	0.0615565
90.3267	0.834233	0.779436	0.830389	0.729694	0.822249	0.75187	0.0264126	0.0180773	0.0989028	0.0194912	0.0215139	0.0406219		90.3267	0.726669	0.7407	0.63809	0.619252	0.708914	0.550373	0.00507734	0.030435	0.036164	0.0472334	0.0512656	0.0343377		90.3267	0.767905	0.804725	0.655944	0.724611	0.790417	0.630419	0.0299147	0.0135993	0.0623357	0.0328757	0.0300222	0.0617753
90.4933	0.837476	0.784104	0.834353	0.733815	0.829018	0.750312	0.0277653	0.0144602	0.0954266	0.01815	0.0205823	0.0419075		90.4933	0.732365	0.747363	0.64347	0.634578	0.710981	0.555918	0.0135463	0.0256771	0.0399904	0.0365103	0.0382853	0.0324676		90.4933	0.77005	0.812121	0.665729	0.725217	0.793768	0.634772	0.0293105	0.0149448	0.0675585	0.0395917	0.0238137	0.0496278
90.66	0.837941	0.783288	0.837851	0.729767	0.830173	0.751942	0.0224338	0.0243356	0.103764	0.0212245	0.0203163	0.0408566		90.66	0.729631	0.737108	0.64347	0.628489	0.700595	0.558629	0.0102361	0.0324648	0.0399904	0.0423808	0.0359429	0.0273827		90.66	0.770939	0.808076	0.651282	0.735135	0.793723	0.626827	0.0313564	0.0179391	0.0614445	0.0298444	0.0187779	0.0550014
90.8267	0.837941	0.781915	0.834489	0.733717	0.823664	0.753228	0.0224338	0.0246443	0.0949969	0.0185142	0.0220994	0.0367969		90.8267	0.73257	0.747564	0.639402	0.628201	0.708268	0.555918	0.00388343	0.0357772	0.0285838	0.0407258	0.0441467	0.0324676		90.8267	0.763925	0.800902	0.653782	0.721866	0.780408	0.631775	0.0299783	0.020555	0.0645385	0.0403057	0.0235836	0.053633
90.9933	0.827367	0.769372	0.825278	0.731742	0.81899	0.751942	0.0318657	0.0238511	0.0976429	0.0207215	0.0221285	0.0408566		90.9933	0.726536	0.744091	0.643444	0.621944	0.697761	0.555918	0.0119071	0.0198393	0.0317463	0.0357301	0.0408189	0.0324676		90.9933	0.773209	0.801409	0.658686	0.731643	0.793723	0.632655	0.0329493	0.0182117	0.0650412	0.0339434	0.0187779	0.0615565
91.16	0.823607	0.767764	0.823731	0.72993	0.815898	0.751916	0.0256446	0.0244324	0.0948466	0.0182824	0.016746	0.040979		91.16	0.732498	0.743771	0.635539	0.628033	0.714899	0.550435	0.00808853	0.0267056	0.0407725	0.030328	0.0423756	0.0357195		91.16	0.776243	0.801409	0.653782	0.734945	0.800516	0.630419	0.0361637	0.0182117	0.0645385	0.0224075	0.019624	0.0617753
91.3267	0.821723	0.767734	0.822314	0.730049	0.815711	0.74891	0.0319165	0.0241597	0.0932743	0.0167795	0.0191531	0.0433313		91.3267	0.729631	0.7407	0.63611	0.625341	0.705914	0.553146	0.0102361	0.030435	0.0355421	0.0414691	0.0529839	0.0305413		91.3267	0.767466	0.797551	0.653782	0.718375	0.781268	0.629539	0.0262736	0.0148839	0.0645385	0.0449729	0.0334661	0.0538352
91.4933	0.825901	0.77096	0.827975	0.72993	0.822193	0.753543	0.0228119	0.0228225	0.097628	0.0166761	0.0188647	0.0382924		91.4933	0.729727	0.744292	0.638342	0.621944	0.701996	0.556107	0.0195378	0.0300305	0.0412677	0.0357301	0.0488209	0.0384588		91.4933	0.773434	0.819518	0.656047	0.731643	0.790697	0.635367	0.0265605	0.0202536	0.0729918	0.0339434	0.0242071	0.0601676
91.66	0.822545	0.767764	0.825079	0.727956	0.820738	0.750001	0.0249275	0.0244324	0.0979118	0.0186214	0.0246961	0.0385085		91.66	0.735566	0.744292	0.643444	0.631678	0.712667	0.553206	0.0105709	0.0300305	0.0317463	0.041215	0.0529406	0.037647		91.66	0.780066	0.80476	0.658114	0.731037	0.793768	0.638364	0.0350596	0.0223196	0.0646197	0.0277075	0.0238137	0.0563724
91.8267	0.829433	0.773763	0.829042	0.729767	0.820384	0.74875	0.0262447	0.0253277	0.0959545	0.0212245	0.0200328	0.0410986		91.8267	0.732365	0.744174	0.64347	0.634867	0.711583	0.558629	0.0135463	0.0280362	0.0399904	0.0410191	0.0427591	0.0273827		91.8267	0.77729	0.807533	0.655951	0.721676	0.78683	0.637603	0.0214169	0.0150322	0.0668409	0.0333085	0.0186903	0.0601414
91.9933	2.49503	2.25488	1.55398	1.17997	2.23804	1.20571	0.128586	0.0584964	0.434568	0.15396	0.275659	0.0997542		91.9933	2.1234	2.12023	0.884446	0.86914	1.25758	0.759601	0.0185151	0.0909637	0.229826	0.104791	0.153626	0.0619434		91.9933	2.36011	2.32105	1.04244	1.50803	1.87358	1.01822	0.087971	0.101833	0.300059	0.249477	0.157281	0.262258
92.0033	1.21233	1.1122	1.01864	0.753228	0.891972	0.771171	0.0351014	0.0408963	0.175314	0.0226002	0.0281706	0.0432932		92.0033	0.735566	0.741103	0.63809	0.628241	0.708749	0.558689	0.0105709	0.0316611	0.036164	0.037457	0.0478088	0.0351706		92.0033	0.769893	0.808076	0.660825	0.728709	0.80066	0.632655	0.0289217	0.0179391	0.0677578	0.0351543	0.0240128	0.0615565
92.16	0.850737	0.789792	0.81867	0.725883	0.821023	0.7413	0.0220797	0.0271099	0.100192	0.0218962	0.0214413	0.038134		92.16	0.720902	0.747363	0.630832	0.609517	0.687857	0.550244	0.0102597	0.0256771	0.0354908	0.0425332	0.0442752	0.0351605		92.16	0.769511	0.80476	0.646408	0.701606	0.773425	0.630133	0.0383585	0.0223196	0.0609838	0.0247709	0.0160456	0.0644949
92.3267	0.843096	0.785901	0.834459	0.729767	0.827319	0.749647	0.0271377	0.0197604	0.0975947	0.0212245	0.0225348	0.0378586		92.3267	0.726669	0.744091	0.633559	0.628489	0.705433	0.550306	0.00507734	0.0198393	0.0400541	0.0423808	0.0487976	0.03772		92.3267	0.774097	0.808805	0.653878	0.724611	0.783479	0.626827	0.0363257	0.0208679	0.0708934	0.0328757	0.0249312	0.0550014
92.4933	0.83959	0.784773	0.847337	0.73346	0.828733	0.75187	0.0303604	0.0217569	0.103771	0.020429	0.0227293	0.0406219		92.4933	0.729536	0.737428	0.636851	0.628241	0.70783	0.553146	0.00301187	0.0245444	0.0333332	0.037457	0.0405331	0.0305413		92.4933	0.776907	0.815979	0.65571	0.725168	0.783759	0.633131	0.0284492	0.0185027	0.0678847	0.0284735	0.0176464	0.0605251
92.66	0.821981	0.7655	0.832006	0.727694	0.815711	0.746458	0.0260003	0.0196511	0.100199	0.0243347	0.0191531	0.0396692		92.66	0.726597	0.743771	0.638661	0.637727	0.711583	0.55888	0.0131597	0.0267056	0.0312123	0.0379162	0.0427591	0.0358323		92.66	0.773366	0.811934	0.655951	0.725217	0.78711	0.62383	0.0332703	0.0219643	0.0668409	0.0395917	0.0125081	0.0589158
92.8267	0.814882	0.760652	0.82926	0.727626	0.811291	0.743254	0.0258221	0.021166	0.100232	0.0186238	0.0210981	0.0395514		92.8267	0.729631	0.734037	0.638342	0.625341	0.704995	0.550306	0.0102361	0.0362368	0.0412677	0.0414691	0.0455182	0.03772		92.8267	0.770782	0.797551	0.658444	0.728102	0.790227	0.634011	0.0309992	0.0148839	0.065659	0.0274733	0.0195411	0.0686326
92.9933	0.811103	0.760009	0.826633	0.728212	0.811048	0.746866	0.0252316	0.0236214	0.0989672	0.017835	0.0205932	0.0416743		92.9933	0.726803	0.74038	0.640893	0.625589	0.715502	0.555918	0.00988132	0.038663	0.0364609	0.0478164	0.0481223	0.0324676		92.9933	0.769736	0.796857	0.655944	0.725217	0.787156	0.633131	0.0330665	0.0239687	0.0623357	0.0395917	0.0192806	0.0605251
93.16	0.811321	0.758182	0.824953	0.724006	0.809689	0.741384	0.0251645	0.0217654	0.0982419	0.0226309	0.0231758	0.0368711		93.16	0.72957	0.7407	0.63611	0.628737	0.704995	0.550495	0.00859529	0.030435	0.0355421	0.0474872	0.0455182	0.0428866		93.16	0.760609	0.79019	0.653547	0.728292	0.783759	0.627422	0.0261665	0.0224091	0.0699032	0.0355898	0.0176464	0.0655043
93.3267	0.814642	0.760825	0.832171	0.723933	0.812695	0.741697	0.0253462	0.0218256	0.102894	0.0196069	0.0202253	0.0417256		93.3267	0.717868	0.727576	0.640893	0.6195	0.69868	0.547534	0.0101507	0.0302766	0.0364609	0.0529316	0.0491864	0.0354958		93.3267	0.760609	0.797551	0.651378	0.728709	0.793768	0.635367	0.0261665	0.0148839	0.0676023	0.0351543	0.0238137	0.0601676
93.4933	0.82508	0.764394	0.832171	0.729674	0.818692	0.75062	0.0305371	0.024964	0.100146	0.0201615	0.0198541	0.0431484		93.4933	0.732498	0.736907	0.638342	0.631926	0.714899	0.550306	0.00808853	0.0232783	0.0412677	0.046427	0.0423756	0.03772		93.4933	0.763925	0.790154	0.653451	0.728709	0.787156	0.626066	0.0299783	0.0137873	0.0639717	0.0351543	0.0192806	0.0590202
93.66	0.828635	0.775309	0.840139	0.735508	0.821951	0.752093	0.0284266	0.0205593	0.100837	0.0237663	0.0192259	0.0411387		93.66	0.723802	0.738032	0.64347	0.6253	0.709833	0.55894	0.010404	0.0359762	0.0399904	0.0463318	0.0579132	0.0430058		93.66	0.763768	0.801409	0.649119	0.728709	0.783759	0.629063	0.0319277	0.0182117	0.0638585	0.0351543	0.0176464	0.0549508
93.8267	0.830278	0.780639	0.840543	0.731648	0.825474	0.750001	0.0248635	0.0250758	0.102003	0.0196426	0.0251096	0.0385085		93.8267	0.726669	0.744292	0.63809	0.628241	0.711583	0.555918	0.00507734	0.0300305	0.036164	0.037457	0.0427591	0.0324676		93.8267	0.769893	0.80476	0.655944	0.728709	0.787156	0.626066	0.0289217	0.0223196	0.0623357	0.0351543	0.0192806	0.0590202
93.9933	0.829391	0.777407	0.843268	0.73346	0.826964	0.750001	0.0282769	0.025438	0.105098	0.02176	0.0162438	0.0385085		93.9933	0.729536	0.737108	0.63809	0.625548	0.701679	0.555918	0.00301187	0.0324648	0.036164	0.0493553	0.0461979	0.0324676		93.9933	0.769893	0.797551	0.658444	0.725217	0.794048	0.634891	0.0289217	0.0148839	0.065659	0.0395917	0.0192104	0.0616622
94.16	0.832103	0.781915	0.844789	0.735435	0.828733	0.750069	0.0319061	0.0246443	0.106473	0.0194614	0.0227293	0.036344		94.16	0.729727	0.743889	0.638342	0.628697	0.705914	0.550184	0.0195378	0.03062	0.0412677	0.0501064	0.0529839	0.0274092		94.16	0.769893	0.793541	0.65571	0.725168	0.790227	0.632655	0.0289217	0.0277295	0.0678847	0.0284735	0.0195411	0.0615565
94.3267	0.829099	0.772561	0.828415	0.729674	0.820593	0.748468	0.0244529	0.0221319	0.100286	0.0201615	0.0228156	0.0388698		94.3267	0.729536	0.7407	0.640668	0.638183	0.714899	0.550557	0.00301187	0.030435	0.0399617	0.0500854	0.0423756	0.0460364		94.3267	0.767466	0.80476	0.658114	0.72466	0.78683	0.635367	0.0262736	0.0223196	0.0646197	0.0443587	0.0186903	0.0601676
94.4933	0.811679	0.758473	0.823723	0.72186	0.811048	0.744903	0.0302242	0.024709	0.0965481	0.0222959	0.0205932	0.0392536		94.4933	0.723635	0.737511	0.63611	0.628737	0.70783	0.553018	0.0083794	0.0315649	0.0355421	0.0474872	0.0405331	0.0328728		94.4933	0.767466	0.804725	0.655614	0.725217	0.790697	0.62383	0.0262736	0.0135993	0.0617641	0.0395917	0.0242071	0.0589158
94.66	0.816777	0.761465	0.823703	0.729438	0.812796	0.743139	0.0274491	0.02808	0.0944735	0.0212603	0.0246313	0.0367891		94.66	0.729464	0.73444	0.638831	0.628697	0.70483	0.547534	0.0125308	0.0354793	0.0339379	0.0501064	0.0434912	0.0354958		94.66	0.763925	0.801596	0.651378	0.721259	0.78683	0.622949	0.0299783	0.0153819	0.0676023	0.0336517	0.0186903	0.0517229
94.8267	0.82559	0.764629	0.823854	0.723835	0.814109	0.748468	0.0296431	0.0241317	0.0943162	0.0200294	0.0208195	0.0388698		94.8267	0.723635	0.734356	0.640817	0.625548	0.701679	0.550244	0.0083794	0.0293971	0.0424407	0.0493553	0.0461979	0.0351605		94.8267	0.760227	0.798093	0.655951	0.714834	0.780408	0.626894	0.0345377	0.0237979	0.0668409	0.0387285	0.0235836	0.0563597
94.9933	0.825765	0.767764	0.826415	0.729438	0.817586	0.749929	0.0341684	0.0244324	0.0946262	0.0212603	0.0233744	0.0390512		94.9933	0.732498	0.744292	0.638504	0.641372	0.715502	0.547533	0.00808853	0.0300305	0.0350467	0.0482561	0.0481223	0.0404575		94.9933	0.764207	0.797364	0.655951	0.721119	0.783479	0.628777	0.0329	0.0221162	0.0668409	0.0387863	0.0249312	0.0579824
95.16	0.826857	0.770102	0.833361	0.731485	0.823852	0.743115	0.0335097	0.0188368	0.0989041	0.0224218	0.0219441	0.0397933		95.16	0.726669	0.734037	0.635539	0.628945	0.708749	0.550306	0.00507734	0.0362368	0.0407725	0.0556101	0.0478088	0.03772		95.16	0.767748	0.798093	0.653547	0.725217	0.783949	0.626827	0.0295186	0.0237979	0.0699032	0.0395917	0.0288816	0.0550014
95.3267	0.81808	0.766087	0.825443	0.723579	0.812893	0.746773	0.0240637	0.0227204	0.100117	0.0241241	0.0197244	0.040905		95.3267	0.726669	0.737511	0.640893	0.6224	0.702161	0.555918	0.00507734	0.0315649	0.0364609	0.0494019	0.0506473	0.0324676		95.3267	0.763037	0.796821	0.650829	0.715391	0.780878	0.630419	0.0295843	0.0161408	0.0630677	0.0347297	0.0295505	0.0617753
95.4933	0.818058	0.764802	0.82521	0.725652	0.812695	0.746995	0.0220152	0.0263049	0.0957096	0.0201145	0.0202253	0.0408387		95.4933	0.729631	0.7407	0.640893	0.635075	0.711583	0.550244	0.0102361	0.030435	0.0364609	0.0466543	0.0427591	0.0351605		95.4933	0.767466	0.800867	0.655944	0.724611	0.790227	0.630419	0.0262736	0.0104363	0.0623357	0.0328757	0.0195411	0.0617753
95.66	0.836458	0.780466	0.834828	0.729412	0.827319	0.751507	0.0273934	0.0235272	0.0988418	0.0255536	0.0225348	0.0394887		95.66	0.729765	0.740817	0.633477	0.632134	0.709352	0.553146	0.0132508	0.0353872	0.038149	0.0536906	0.0541562	0.0305413		95.66	0.769893	0.800867	0.653444	0.73206	0.797119	0.626827	0.0289217	0.0104363	0.0592483	0.0351769	0.017964	0.0550014
95.8267	0.837476	0.781915	0.843268	0.731648	0.833245	0.751602	0.0312598	0.0246443	0.105098	0.0196426	0.0217371	0.0358775		95.8267	0.726636	0.7407	0.635539	0.628737	0.711583	0.553146	0.0071018	0.030435	0.0407725	0.0474872	0.0427591	0.0305413		95.8267	0.757575	0.790154	0.65354	0.721676	0.7873	0.633131	0.0226447	0.0137873	0.0656083	0.0333085	0.023616	0.0605251
95.9933	0.825371	0.770413	0.833387	0.725553	0.82226	0.749841	0.0337177	0.0250036	0.0975125	0.0218609	0.0236725	0.0368061		95.9933	0.726703	0.731168	0.638342	0.628737	0.704995	0.550246	0.013361	0.0296699	0.0412677	0.0474872	0.0455182	0.0306238		95.9933	0.769511	0.797586	0.655951	0.72107	0.786686	0.627422	0.0383585	0.025548	0.0668409	0.0274004	0.0172315	0.0655043
96.16	0.818167	0.762564	0.825121	0.727601	0.812705	0.74301	0.0291439	0.0215484	0.0933761	0.0234035	0.0217751	0.0376992		96.16	0.735399	0.737511	0.638755	0.635323	0.711583	0.547534	0.00827299	0.0315649	0.0402888	0.0524808	0.0427591	0.0354958		96.16	0.763768	0.7942	0.653782	0.721676	0.783615	0.621593	0.0319277	0.010507	0.0645385	0.0333085	0.0160565	0.0591503
96.3267	0.820345	0.763347	0.823743	0.727272	0.814307	0.748468	0.0236033	0.0248777	0.0959361	0.0242909	0.0203172	0.0388698		96.3267	0.735399	0.744292	0.643444	0.635034	0.715064	0.555918	0.00827299	0.0300305	0.0317463	0.0501347	0.0462112	0.0324676		96.3267	0.757857	0.7942	0.655951	0.718135	0.790697	0.630419	0.0261186	0.010507	0.0668409	0.0274174	0.0242071	0.0617753
96.4933	0.812529	0.762518	0.823655	0.725626	0.811291	0.741697	0.0231228	0.0195824	0.0945911	0.0246038	0.0210981	0.0417256		96.4933	0.729631	0.737511	0.636028	0.631637	0.708749	0.553206	0.0102361	0.0315649	0.0333888	0.0437276	0.0478088	0.037647		96.4933	0.771007	0.801409	0.658451	0.725217	0.797165	0.633131	0.0241291	0.0182117	0.0699502	0.0395917	0.0256875	0.0605251
96.66	0.818414	0.766087	0.826633	0.723579	0.815721	0.746926	0.0250632	0.0227204	0.0989672	0.0241241	0.0215531	0.0432576		96.66	0.73256	0.7407	0.638831	0.638679	0.705598	0.556107	0.0167078	0.030435	0.0339379	0.059946	0.0522029	0.0384588		96.66	0.767466	0.801596	0.65571	0.721676	0.787156	0.635842	0.0262736	0.0153819	0.0678847	0.0333085	0.0192806	0.0597428
96.8267	0.818744	0.766005	0.826633	0.727365	0.817288	0.742742	0.0261331	0.021868	0.0989672	0.0243324	0.0212108	0.0326795		96.8267	0.726731	0.737629	0.640565	0.625837	0.697761	0.547473	0.0121193	0.0348547	0.0375191	0.051626	0.0408189	0.032756		96.8267	0.76597	0.797551	0.658114	0.721676	0.786686	0.632655	0.0412199	0.0148839	0.0646197	0.0333085	0.0172315	0.0615565
96.9933	0.825478	0.775165	0.833209	0.727463	0.820683	0.746995	0.024832	0.0200425	0.096625	0.0239684	0.0222625	0.0408387		96.9933	0.732498	0.743771	0.635539	0.635283	0.711583	0.550435	0.00808853	0.0267056	0.0407725	0.0538711	0.0427591	0.0357195		96.9933	0.760609	0.792999	0.653782	0.711899	0.783949	0.626827	0.0261665	0.0240062	0.0645385	0.0392921	0.0288816	0.0550014
97.16	0.828895	0.775393	0.83487	0.725626	0.823552	0.743392	0.0224168	0.019493	0.0955095	0.0257196	0.0177656	0.0404613		97.16	0.720735	0.737108	0.63809	0.619459	0.698845	0.558629	0.0081204	0.0324648	0.036164	0.0553091	0.051014	0.0273827		97.16	0.769893	0.801409	0.655951	0.718185	0.790227	0.629658	0.0289217	0.0182117	0.0668409	0.0388033	0.0195411	0.0654348
97.3267	0.841627	0.782806	0.837467	0.731392	0.833593	0.75171	0.026582	0.0179382	0.0993994	0.0223974	0.0212797	0.0390209		97.3267	0.732594	0.7407	0.640893	0.638183	0.708749	0.550244	0.0159364	0.030435	0.0364609	0.0500854	0.0478088	0.0351605		97.3267	0.762654	0.796857	0.658114	0.725217	0.78711	0.635367	0.0372274	0.0239687	0.0646197	0.0395917	0.0125081	0.0601676
97.4933	0.837236	0.779712	0.838749	0.731446	0.829865	0.744985	0.0304261	0.0247897	0.0997929	0.0294444	0.0233201	0.0415172		97.4933	0.726669	0.737831	0.638342	0.635034	0.712667	0.550435	0.00507734	0.0261168	0.0412677	0.0501347	0.0529406	0.0357195		97.4933	0.773434	0.804947	0.65321	0.728519	0.797119	0.627422	0.0265605	0.0200357	0.0650492	0.0290514	0.017964	0.0655043
97.66	0.821763	0.762214	0.825326	0.723579	0.814155	0.747148	0.0294504	0.0178586	0.0948123	0.0241241	0.0226611	0.0437725		97.66	0.732498	0.74696	0.63809	0.635283	0.712667	0.550184	0.00808853	0.0264266	0.036164	0.0538711	0.0529406	0.0274092		97.66	0.773209	0.80476	0.651282	0.728569	0.794048	0.627303	0.0329493	0.0223196	0.0614445	0.0400038	0.0192104	0.0544055
97.8267	0.81835	0.764312	0.824907	0.731229	0.812705	0.743478	0.0254143	0.0231965	0.0908407	0.0270324	0.0217751	0.0415038		97.8267	0.729598	0.743368	0.640668	0.632134	0.711748	0.553397	0.0113885	0.0297658	0.0399617	0.0536906	0.0465787	0.0393574		97.8267	0.769893	0.800902	0.651047	0.725217	0.790371	0.628183	0.0289217	0.020555	0.0670455	0.0395917	0.0238043	0.0623151
97.9933	0.812704	0.764485	0.827817	0.729246	0.812705	0.743196	0.0232243	0.0237689	0.0933656	0.0240993	0.0217751	0.0398895		97.9933	0.735437	0.743771	0.63628	0.638471	0.718336	0.547473	0.00639795	0.0267056	0.0388766	0.0562558	0.0435094	0.032756		97.9933	0.774762	0.804725	0.65571	0.728519	0.793768	0.629063	0.0316486	0.0135993	0.0678847	0.0290514	0.0238137	0.0549508
98.16	0.814284	0.766162	0.826036	0.731156	0.814363	0.743139	0.0240702	0.0255334	0.0923148	0.0234122	0.0237209	0.0367891		98.16	0.735399	0.74102	0.63809	0.628985	0.704995	0.547534	0.00827299	0.0246843	0.036164	0.0542456	0.0455182	0.0354958		98.16	0.769893	0.796857	0.655944	0.721676	0.787156	0.62383	0.0289217	0.0239687	0.0623357	0.0333085	0.0192806	0.0589158
98.3267	0.816748	0.761381	0.823854	0.729344	0.814109	0.743139	0.0276451	0.0289178	0.0943162	0.0212237	0.0208195	0.0367891		98.3267	0.738361	0.743771	0.643368	0.644768	0.718817	0.555918	0.0131179	0.0267056	0.0375599	0.0544512	0.0474179	0.0324676		98.3267	0.767748	0.801409	0.655944	0.721676	0.790227	0.626541	0.0295186	0.0182117	0.0623357	0.0333085	0.0195411	0.0580157
98.4933	0.825014	0.770641	0.827797	0.727272	0.815873	0.745462	0.0300047	0.0237505	0.0969423	0.0242909	0.0200829	0.0415137		98.4933	0.726536	0.740902	0.63628	0.628737	0.704995	0.547473	0.0119071	0.022192	0.0388766	0.0474872	0.0455182	0.032756		98.4933	0.763768	0.797551	0.655944	0.715251	0.783805	0.631775	0.0319277	0.0148839	0.0623357	0.0396975	0.0254339	0.053633
98.66	0.831073	0.772334	0.829392	0.729344	0.823229	0.748468	0.0207162	0.0218912	0.0964947	0.0212237	0.0238967	0.0388698		98.66	0.726536	0.734239	0.640893	0.635531	0.704995	0.555918	0.0119071	0.0253901	0.0364609	0.0600219	0.0455182	0.0324676		98.66	0.774323	0.798281	0.656186	0.724611	0.787156	0.633131	0.0286628	0.021747	0.0616976	0.0328757	0.0192806	0.0605251
98.8267	0.833746	0.776606	0.837467	0.730801	0.827034	0.748086	0.0285868	0.0257492	0.0993994	0.0289283	0.0270665	0.0365769		98.8267	0.723741	0.733919	0.640893	0.628985	0.704995	0.553206	0.0130373	0.0330677	0.0364609	0.0542456	0.0455182	0.037647		98.8267	0.780066	0.800715	0.653878	0.728519	0.790507	0.629539	0.0350596	0.0263017	0.0708934	0.0290514	0.0136543	0.0538352
98.9933	0.832747	0.778429	0.836058	0.733131	0.826978	0.748457	0.0271508	0.0243453	0.0989433	0.0228134	0.024112	0.0410726		98.9933	0.732498	0.743771	0.638342	0.631886	0.711583	0.550435	0.00808853	0.0267056	0.0412677	0.0479892	0.0427591	0.0357195		98.9933	0.76415	0.800867	0.658114	0.721726	0.7873	0.633131	0.0225299	0.0104363	0.0646197	0.0446846	0.023616	0.0605251
99.16	0.837988	0.776888	0.838783	0.732874	0.831588	0.751602	0.0321824	0.0239663	0.0994437	0.0260708	0.020301	0.0358775		99.16	0.735566	0.7407	0.645945	0.635282	0.706517	0.547473	0.0105709	0.030435	0.040787	0.0576189	0.0588138	0.032756		99.16	0.772984	0.80476	0.65354	0.728569	0.793723	0.624305	0.0414335	0.0223196	0.0656083	0.0400038	0.0187779	0.0583924
99.3267	0.841431	0.787177	0.84466	0.739161	0.836326	0.75221	0.0279987	0.0212285	0.105594	0.031349	0.0201826	0.04554		99.3267	0.729536	0.743771	0.643368	0.632134	0.708749	0.550435	0.00301187	0.0267056	0.0375599	0.0536906	0.0478088	0.0357195		99.3267	0.767466	0.801409	0.658348	0.718185	0.793768	0.629063	0.0262736	0.0182117	0.0592727	0.0388033	0.0238137	0.0549508
99.4933	0.830966	0.775903	0.832322	0.727272	0.823608	0.748131	0.0297623	0.0252063	0.0984393	0.0265019	0.0195345	0.0369406		99.4933	0.729631	0.734239	0.640893	0.635034	0.708311	0.555978	0.0102361	0.0253901	0.0364609	0.0501347	0.0457986	0.0402512		99.4933	0.772927	0.800902	0.658114	0.722283	0.794048	0.626066	0.0329461	0.020555	0.0646197	0.0411428	0.0192104	0.0590202
99.66	0.814388	0.757734	0.819477	0.729246	0.809335	0.741523	0.0304245	0.0152376	0.0946795	0.0240993	0.0174021	0.0386005		99.66	0.732498	0.743771	0.638831	0.635323	0.708749	0.556168	0.00808853	0.0267056	0.0339379	0.0524808	0.0478088	0.0408476		99.66	0.766352	0.800715	0.655944	0.728569	0.7873	0.626827	0.032677	0.0263017	0.0623357	0.0400038	0.023616	0.0550014
99.8267	0.822122	0.765584	0.823551	0.727272	0.814251	0.746484	0.0257683	0.0176261	0.0922895	0.0265019	0.0175429	0.0395263		99.8267	0.732532	0.737428	0.635953	0.64162	0.718817	0.550244	0.0114004	0.0245444	0.0398202	0.0550015	0.0474179	0.0351605		99.8267	0.773209	0.804947	0.655614	0.718742	0.794048	0.629063	0.0329493	0.0200357	0.0617641	0.0347415	0.0192104	0.0549508
99.9933	0.81988	0.765029	0.825072	0.725297	0.81083	0.743452	0.0289	0.0150655	0.0934959	0.0265002	0.0190072	0.0416378		99.9933	0.732498	0.7407	0.638504	0.635283	0.714899	0.553146	0.00808853	0.030435	0.0350467	0.0538711	0.0423756	0.0305413		99.9933	0.771164	0.797515	0.657872	0.722093	0.790697	0.636128	0.0216942	0.00523588	0.066088	0.0360227	0.0242071	0.0569111
100.16	0.823877	0.763891	0.827837	0.731037	0.814307	0.748528	0.0268279	0.0192064	0.0954633	0.0281169	0.0203172	0.0405599		100.16	0.732594	0.750031	0.640893	0.638679	0.718817	0.555918	0.0159364	0.0231217	0.0364609	0.059946	0.0474179	0.0324676		100.16	0.764432	0.797551	0.658114	0.721676	0.790697	0.630133	0.0239556	0.0148839	0.0646197	0.0333085	0.0242071	0.0644949
100.327	0.814459	0.758141	0.822375	0.725297	0.810986	0.741537	0.0279161	0.0267358	0.0934158	0.029508	0.023376	0.0394894		100.327	0.732532	0.744292	0.640893	0.638679	0.708914	0.553146	0.0114004	0.0300305	0.0364609	0.059946	0.0512656	0.0305413		100.327	0.767241	0.797551	0.655944	0.725217	0.790697	0.626541	0.0346506	0.0148839	0.0623357	0.0395917	0.0242071	0.0580157
100.493	0.809107	0.753439	0.820983	0.727272	0.809391	0.739828	0.0273386	0.0227533	0.0931816	0.0265019	0.0212227	0.039831		100.493	0.732437	0.7407	0.643368	0.632174	0.70783	0.544572	0.0059159	0.030435	0.0375599	0.0533001	0.0405331	0.0321577		100.493	0.77675	0.805454	0.658114	0.725028	0.794094	0.62166	0.0303866	0.0174677	0.0646197	0.0342621	0.0265811	0.0599802
100.66	0.816172	0.760841	0.822157	0.727015	0.812796	0.739596	0.0270564	0.0181146	0.0917972	0.0292913	0.0246313	0.0380658		100.66	0.735566	0.750115	0.651074	0.638927	0.708914	0.55888	0.0105709	0.03052	0.0399509	0.0664446	0.0512656	0.0358323		100.66	0.769893	0.80476	0.65571	0.725028	0.78683	0.627422	0.0289217	0.0223196	0.0678847	0.0342621	0.0186903	0.0655043
100.827	0.820127	0.764166	0.825072	0.727015	0.81748	0.740065	0.0275871	0.0254981	0.0934959	0.0292913	0.0256907	0.0415688		100.827	0.732665	0.743972	0.640893	0.641868	0.715983	0.558629	0.010489	0.0365487	0.0364609	0.0628517	0.0525403	0.0273827		100.827	0.766352	0.808076	0.658114	0.718185	0.793913	0.632655	0.032677	0.0179391	0.0646197	0.0388033	0.0297367	0.0615565
100.993	0.823368	0.76746	0.829695	0.731063	0.82044	0.744985	0.0206968	0.0221403	0.0988089	0.0242791	0.0216265	0.0415172		100.993	0.729464	0.743771	0.64347	0.631886	0.70783	0.550306	0.0125308	0.0267056	0.0399904	0.050968	0.0405331	0.03772		100.993	0.763037	0.797044	0.65571	0.718742	0.784229	0.624591	0.0295843	0.0215852	0.0678847	0.0347415	0.0249849	0.0554141
101.16	0.827191	0.772099	0.833606	0.734849	0.825265	0.746527	0.0277344	0.0226324	0.095573	0.0253745	0.0206873	0.0370176		101.16	0.732532	0.7407	0.648523	0.635531	0.708749	0.553146	0.0114004	0.030435	0.0443796	0.0600219	0.0478088	0.0305413		101.16	0.763542	0.801409	0.658114	0.714834	0.78683	0.622474	0.0390835	0.0182117	0.0646197	0.0387285	0.0186903	0.0528041
101.327	0.83039	0.779436	0.833148	0.732339	0.825419	0.749975	0.0261235	0.0180773	0.0963057	0.029279	0.020909	0.039425		101.327	0.732594	0.743771	0.64347	0.635242	0.715983	0.550306	0.0159364	0.0267056	0.0399904	0.058911	0.0525403	0.03772		101.327	0.770782	0.804725	0.658114	0.725028	0.790227	0.630133	0.0309992	0.0135993	0.0646197	0.0342621	0.0195411	0.0644949
101.493	0.839414	0.784379	0.843276	0.736224	0.831522	0.749975	0.0284608	0.0211435	0.100875	0.0277147	0.0247156	0.039425		101.493	0.729464	0.733718	0.638504	0.638223	0.711145	0.547534	0.0125308	0.0240765	0.0350467	0.0485836	0.0405399	0.0354958		101.493	0.769668	0.800867	0.658451	0.718185	0.793768	0.621593	0.036719	0.0104363	0.0699502	0.0388033	0.0238137	0.0591503
101.66	0.824927	0.770331	0.835192	0.734849	0.823962	0.743359	0.0250192	0.023449	0.0995213	0.0253745	0.0250665	0.0412899		101.66	0.726669	0.740582	0.643116	0.642364	0.708914	0.550435	0.00507734	0.0284492	0.0329901	0.0726401	0.0512656	0.0357195		101.66	0.763925	0.796821	0.65571	0.722283	0.7873	0.62166	0.0299783	0.0161408	0.0678847	0.0411428	0.023616	0.0599802
101.827	0.823702	0.767552	0.826557	0.730364	0.822062	0.748213	0.0228835	0.0218653	0.0945581	0.0315197	0.0241808	0.0399642		101.827	0.735399	0.750635	0.640668	0.641828	0.711748	0.544701	0.00827299	0.0317914	0.0399617	0.0631914	0.0465787	0.0311626		101.827	0.771164	0.808076	0.660614	0.725028	0.797309	0.630133	0.0216942	0.0179391	0.0677246	0.0342621	0.0292002	0.0644949
101.993	2.49887	2.25369	1.56984	1.18156	2.2811	1.19764	0.126649	0.061213	0.4279	0.179397	0.263189	0.104992		101.993	2.11514	2.12646	0.889371	0.872354	1.31587	0.762373	0.0154082	0.0947117	0.23597	0.120135	0.146976	0.063549		101.993	2.34017	2.31103	1.04244	1.50985	1.95368	1.00341	0.0819287	0.0930011	0.300059	0.299976	0.157284	0.252381
102.003	1.21131	1.10414	1.02264	0.751969	0.893345	0.762799	0.0332792	0.0395292	0.177167	0.028547	0.0342624	0.0486184		102.003	0.726597	0.7407	0.643368	0.635531	0.704995	0.553146	0.0131597	0.030435	0.0375599	0.0600219	0.0455182	0.0305413		102.003	0.763925	0.800867	0.655614	0.718602	0.790697	0.621593	0.0299783	0.0104363	0.0617641	0.0412039	0.0242071	0.0591503
102.16	0.826679	0.769009	0.804264	0.720728	0.804468	0.732992	0.028627	0.0208983	0.0884234	0.0300309	0.0248682	0.037648		102.16	0.723602	0.740381	0.6343	0.629401	0.702599	0.550246	0.00972633	0.0199938	0.0381738	0.0713776	0.0536448	0.0306238		102.16	0.763768	0.802139	0.646166	0.698581	0.763931	0.619424	0.0319277	0.0239909	0.0616735	0.0390213	0.0183368	0.060103
102.327	0.82183	0.76583	0.824683	0.730364	0.811139	0.739981	0.02248	0.0231239	0.0875789	0.0315197	0.02263	0.0427656		102.327	0.735399	0.746842	0.643368	0.638431	0.715983	0.544572	0.00827299	0.0239907	0.0375599	0.0566319	0.0525403	0.0321577		102.327	0.776907	0.80476	0.658114	0.725077	0.790697	0.629063	0.0284492	0.0223196	0.0646197	0.0453951	0.0242071	0.0549508
102.493	0.818414	0.764119	0.832044	0.730801	0.814109	0.743452	0.0250632	0.0184954	0.0933116	0.0308083	0.0208195	0.0416378		102.493	0.723602	0.740179	0.640893	0.62679	0.704995	0.544763	0.00972633	0.0295005	0.0364609	0.0756303	0.0455182	0.0340377		102.493	0.770782	0.802103	0.660825	0.721536	0.787156	0.621593	0.0309992	0.0162671	0.0677578	0.0400167	0.0192806	0.0591503
102.66	0.816391	0.760825	0.836058	0.730364	0.81412	0.740005	0.0269459	0.0218256	0.0989433	0.0315197	0.0230475	0.0399435		102.66	0.732498	0.740179	0.643368	0.635531	0.702161	0.550056	0.00808853	0.0295005	0.0375599	0.0600219	0.0506473	0.0299682		102.66	0.767241	0.796821	0.651137	0.715251	0.777011	0.621593	0.0346506	0.0161408	0.0690608	0.0396975	0.0236175	0.0591503
102.827	0.82184	0.764629	0.839022	0.734387	0.82044	0.745054	0.0305779	0.0241317	0.10066	0.0298955	0.0216265	0.0389945		102.827	0.729703	0.740499	0.640565	0.642284	0.706079	0.550056	0.00741516	0.0203993	0.0375191	0.0746761	0.0561339	0.0299682		102.827	0.763925	0.801409	0.653547	0.721536	0.793768	0.62383	0.0299783	0.0182117	0.0699032	0.0400167	0.0238137	0.0589158
102.993	0.821882	0.766997	0.840378	0.737942	0.822006	0.745125	0.028722	0.0182672	0.102033	0.0335223	0.0208764	0.0391969		102.993	0.729765	0.737428	0.638504	0.639176	0.709352	0.550306	0.0132508	0.0245444	0.0350467	0.0699331	0.0541562	0.03772		102.993	0.770782	0.797551	0.653782	0.718602	0.783949	0.62383	0.0309992	0.0148839	0.0645385	0.0412039	0.0288816	0.0589158
103.16	0.826922	0.76746	0.84177	0.736032	0.825265	0.746995	0.0257151	0.0221403	0.102434	0.0327901	0.0206873	0.0408387		103.16	0.729631	0.740499	0.638014	0.638927	0.708749	0.550435	0.0102361	0.0203993	0.0421792	0.0664446	0.0478088	0.0357195		103.16	0.760227	0.801409	0.653547	0.71544	0.790371	0.621593	0.0345377	0.0182117	0.0699032	0.0457629	0.0238043	0.0591503
103.327	0.823723	0.774066	0.843414	0.731847	0.823664	0.73797	0.0238213	0.0267014	0.103368	0.0362227	0.0220994	0.0375464		103.327	0.726731	0.733919	0.640641	0.642573	0.708749	0.552896	0.0121193	0.0330677	0.0317069	0.0761114	0.0478088	0.0220995		103.327	0.767623	0.800867	0.658114	0.725077	0.7873	0.621593	0.02672	0.0104363	0.0646197	0.0453951	0.023616	0.0591503
103.493	0.81835	0.764401	0.834779	0.732339	0.815721	0.743184	0.0254143	0.0246863	0.0978842	0.0320269	0.0215531	0.0371578		103.493	0.732498	0.740499	0.640565	0.639424	0.709352	0.544572	0.00808853	0.0203993	0.0375191	0.0763855	0.0541562	0.0321577		103.493	0.763542	0.793506	0.65571	0.711759	0.780362	0.621593	0.0390835	0.0183677	0.0678847	0.0451923	0.0185298	0.0591503
103.66	0.821882	0.768736	0.838641	0.732083	0.820496	0.741511	0.028722	0.0235546	0.0982337	0.0347108	0.0248354	0.0403976		103.66	0.726731	0.740499	0.638342	0.638927	0.708914	0.550184	0.0121193	0.0203993	0.0412677	0.0664446	0.0512656	0.0274092		103.66	0.763925	0.797364	0.655951	0.717995	0.790227	0.627422	0.0299783	0.0221162	0.0668409	0.0352459	0.0195411	0.0655043
103.827	0.827412	0.770657	0.837442	0.732083	0.823719	0.743115	0.0261995	0.0204053	0.100923	0.0347108	0.0245412	0.0397933		103.827	0.726669	0.737511	0.643368	0.635779	0.704995	0.550306	0.00507734	0.0315649	0.0375599	0.0673189	0.0455182	0.03772		103.827	0.764589	0.798245	0.653547	0.722143	0.790887	0.62166	0.0244704	0.0127131	0.0699032	0.0467423	0.0351991	0.0599802
103.993	0.834342	0.773563	0.841556	0.738105	0.827903	0.746995	0.0299624	0.0220084	0.0997266	0.0298665	0.0248356	0.0408387		103.993	0.732437	0.747043	0.635539	0.642324	0.712667	0.553146	0.0059159	0.0331045	0.0407725	0.0729346	0.0529406	0.0305413		103.993	0.77005	0.800902	0.658114	0.718792	0.784229	0.627422	0.0293105	0.020555	0.0646197	0.045767	0.0249849	0.0655043
104.16	0.841584	0.788952	0.851483	0.737844	0.834376	0.751756	0.0306314	0.0201576	0.102746	0.03382	0.0220861	0.0386249		104.16	0.726669	0.740499	0.640565	0.639176	0.708914	0.547723	0.00507734	0.0203993	0.0375191	0.073925	0.0512656	0.0409611		104.16	0.767241	0.797551	0.658017	0.718375	0.7873	0.62383	0.0346506	0.0148839	0.0586893	0.0449729	0.023616	0.0589158
104.327	0.816391	0.759337	0.832031	0.731793	0.81412	0.738109	0.0241184	0.0182248	0.0988265	0.0319273	0.0230475	0.0388062		104.327	0.732665	0.743771	0.63628	0.645224	0.712667	0.54161	0.010489	0.0267056	0.0388766	0.0697957	0.0529406	0.029639		104.327	0.766578	0.797738	0.655614	0.715667	0.791121	0.630133	0.025985	0.0169458	0.0617641	0.0431631	0.0284445	0.0644949
104.493	0.809501	0.753722	0.828277	0.730364	0.809482	0.741922	0.0277455	0.0284085	0.0981428	0.0315197	0.0213539	0.0447113		104.493	0.723802	0.73731	0.640668	0.639176	0.708476	0.550306	0.010404	0.0220108	0.0399617	0.073925	0.0508968	0.03772		104.493	0.764207	0.793506	0.655951	0.718185	0.787156	0.627897	0.0329	0.0183677	0.0668409	0.0388033	0.0192806	0.064999
104.66	0.818561	0.758182	0.830781	0.736387	0.812705	0.744657	0.0274891	0.0217654	0.0953235	0.0265612	0.0217751	0.035169		104.66	0.726669	0.743771	0.643368	0.636275	0.709833	0.550375	0.00507734	0.0267056	0.0375599	0.0771742	0.0579132	0.0295442		104.66	0.77005	0.796857	0.655951	0.715857	0.784229	0.62383	0.0293105	0.0239687	0.0668409	0.0475543	0.0249849	0.0589158
104.827	0.814882	0.759383	0.826642	0.73613	0.814221	0.741511	0.0216986	0.0194015	0.0947173	0.0324894	0.0263146	0.0403976		104.827	0.729631	0.737428	0.63809	0.639424	0.706079	0.555918	0.0102361	0.0245444	0.036164	0.0763855	0.0561339	0.0324676		104.827	0.770782	0.800867	0.653547	0.721536	0.790227	0.627422	0.0309992	0.0104363	0.0699032	0.0400167	0.0195411	0.0655043
104.993	0.819951	0.767591	0.832063	0.736032	0.817379	0.745011	0.0237367	0.022923	0.0951776	0.0327901	0.023268	0.0413818		104.993	0.723635	0.73731	0.638014	0.638679	0.705476	0.547473	0.0083794	0.0220108	0.0421792	0.0642996	0.051145	0.032756		104.993	0.772927	0.800902	0.65104	0.721283	0.790553	0.623235	0.0329461	0.020555	0.0625544	0.043127	0.0228995	0.048346
105.16	0.8269	0.770657	0.833361	0.734155	0.820405	0.743524	0.0237922	0.0204053	0.0989041	0.0322692	0.0229338	0.0418305		105.16	0.726731	0.737108	0.640817	0.633087	0.701679	0.544572	0.0121193	0.0324648	0.0424407	0.0787456	0.0461979	0.0321577		105.16	0.763768	0.801409	0.65321	0.708218	0.777147	0.621593	0.0319277	0.0182117	0.0650492	0.0398868	0.0131878	0.0591503
105.327	0.828523	0.773686	0.836058	0.735801	0.820836	0.745169	0.020832	0.0265781	0.0989433	0.0364218	0.0234175	0.0416045		105.327	0.729598	0.740499	0.640565	0.648413	0.711748	0.550435	0.0113885	0.0203993	0.0375191	0.0680564	0.0465787	0.0357195		105.327	0.776907	0.800902	0.658451	0.721726	0.794238	0.626827	0.0284492	0.020555	0.0699502	0.0446846	0.030009	0.0550014
105.493	0.832321	0.773746	0.83859	0.739562	0.825265	0.745214	0.0286604	0.0236392	0.0936515	0.0369704	0.0206873	0.0419616		105.493	0.729631	0.740902	0.641306	0.642324	0.715983	0.552956	0.0102361	0.022192	0.0353093	0.0729346	0.0525403	0.0299086		105.493	0.76415	0.789648	0.655921	0.715251	0.78711	0.626541	0.0225299	0.0174554	0.068427	0.0396975	0.0125081	0.0580157
105.66	0.838094	0.781404	0.843111	0.737587	0.83141	0.74891	0.0294134	0.0222225	0.0982787	0.0392081	0.0198044	0.0433313		105.66	0.729536	0.733718	0.643368	0.635779	0.718817	0.547344	0.00301187	0.0240765	0.0375599	0.0673189	0.0474179	0.0349121		105.66	0.760227	0.796857	0.656259	0.715251	0.780408	0.622949	0.0345377	0.0239687	0.0730403	0.0396975	0.0235836	0.0517229
105.827	0.840388	0.784837	0.847444	0.739562	0.831368	0.751756	0.0285303	0.0261618	0.101597	0.0398926	0.0245728	0.0386249		105.827	0.729631	0.743771	0.638014	0.638927	0.712065	0.547534	0.0102361	0.0267056	0.0421792	0.0664446	0.0477294	0.0354958		105.827	0.767241	0.801409	0.651378	0.715061	0.7873	0.621593	0.0346506	0.0182117	0.0676023	0.0362075	0.023616	0.0591503
105.993	0.819764	0.76485	0.830784	0.741798	0.814054	0.748781	0.0294408	0.0252539	0.0969359	0.034022	0.0181215	0.0441263		105.993	0.726764	0.733836	0.638504	0.633087	0.708749	0.550244	0.0144875	0.0264341	0.0350467	0.0787456	0.0478088	0.0351605		105.993	0.767623	0.800679	0.655951	0.718792	0.7873	0.626827	0.02672	0.0194466	0.0668409	0.045767	0.023616	0.0550014
106.16	0.814699	0.754349	0.825271	0.733438	0.812705	0.738041	0.0218375	0.0180749	0.0932142	0.0392242	0.0217751	0.0369485		106.16	0.723635	0.744091	0.638504	0.645042	0.704995	0.550056	0.0083794	0.0198393	0.0350467	0.0781636	0.0455182	0.0299682		106.16	0.770782	0.801409	0.651378	0.718792	0.790371	0.622949	0.0309992	0.0182117	0.0676023	0.045767	0.0238043	0.0517229
106.327	0.820345	0.764485	0.826481	0.73775	0.81412	0.745054	0.0236033	0.0237689	0.0941095	0.0391189	0.0230475	0.0389945		106.327	0.732594	0.743771	0.640565	0.645473	0.708749	0.550435	0.0159364	0.0267056	0.0375191	0.0724797	0.0478088	0.0357195		106.327	0.763037	0.797551	0.658421	0.722093	0.784229	0.627422	0.0295843	0.0148839	0.0710008	0.0360227	0.0249849	0.0655043
106.493	0.816239	0.76119	0.826744	0.735703	0.812705	0.741429	0.0228996	0.0224829	0.0975564	0.0366891	0.0217751	0.0372415		106.493	0.720735	0.730647	0.635953	0.635804	0.702161	0.550306	0.0081204	0.0266542	0.0398202	0.0840114	0.0506473	0.03772		106.493	0.76597	0.800715	0.65571	0.712126	0.787156	0.622474	0.0412199	0.0263017	0.0678847	0.0380602	0.0192806	0.0528041
106.66	0.822122	0.766087	0.830748	0.735775	0.817368	0.743452	0.0257683	0.0227204	0.0951915	0.0383086	0.0210652	0.0416378		106.66	0.729464	0.740582	0.640817	0.639176	0.704995	0.54199	0.0125308	0.0284492	0.0424407	0.073925	0.0455182	0.0364907		106.66	0.763768	0.793506	0.65571	0.711709	0.78711	0.618002	0.0319277	0.0183677	0.0678847	0.0340217	0.0125081	0.0525434
106.827	0.82366	0.765989	0.830708	0.739396	0.815964	0.739782	0.028807	0.0240796	0.0965021	0.0409314	0.0222514	0.0394828		106.827	0.732498	0.743654	0.640565	0.636275	0.70783	0.547534	0.00808853	0.0264166	0.0375191	0.0771742	0.0405331	0.0354958		106.827	0.767623	0.793506	0.653782	0.712316	0.784274	0.62383	0.02672	0.0183677	0.0645385	0.0414122	0.0309786	0.0589158
106.993	0.823681	0.769048	0.831807	0.737421	0.817677	0.741697	0.0269815	0.0219994	0.0977443	0.0429541	0.0252547	0.0417256		106.993	0.735532	0.747043	0.640817	0.645042	0.715502	0.553146	0.00688977	0.0331045	0.0424407	0.0781636	0.0481223	0.0305413		106.993	0.773209	0.80476	0.65821	0.719209	0.787626	0.624305	0.0329493	0.0223196	0.0709596	0.0487632	0.0260832	0.0583924
107.16	0.823702	0.772115	0.831679	0.743255	0.823194	0.743452	0.0228835	0.0190909	0.0908711	0.0407664	0.0250905	0.0416378		107.16	0.738433	0.750552	0.640893	0.645042	0.715983	0.547534	0.00519829	0.024778	0.0364609	0.0781636	0.0525403	0.0354958		107.16	0.763925	0.797551	0.651282	0.718602	0.780408	0.627303	0.0299783	0.0148839	0.0614445	0.0412039	0.0235836	0.0544055
107.327	0.830854	0.775903	0.839156	0.74128	0.826543	0.748841	0.0250021	0.0252063	0.0960322	0.04301	0.0258345	0.0456216		107.327	0.729598	0.7407	0.640817	0.64525	0.709833	0.547473	0.0113885	0.030435	0.0424407	0.0867681	0.0579132	0.032756		107.327	0.770939	0.80476	0.658421	0.725634	0.784229	0.627897	0.0313564	0.0223196	0.0710008	0.0418539	0.0249849	0.064999
107.493	0.835459	0.787131	0.849903	0.746948	0.835791	0.746527	0.0313792	0.0191362	0.103002	0.0449769	0.0230678	0.0370176		107.493	0.73546	0.747363	0.638755	0.642324	0.712503	0.550435	0.0138553	0.0256771	0.0402888	0.0729346	0.0511095	0.0357195		107.493	0.77005	0.797364	0.658114	0.709015	0.780878	0.630133	0.0293105	0.0221162	0.0646197	0.0517272	0.0295505	0.0644949
107.66	0.825478	0.762809	0.830509	0.741469	0.818894	0.746926	0.024832	0.0227449	0.0941822	0.0419074	0.0264818	0.0432576		107.66	0.729631	0.74696	0.640565	0.64819	0.708749	0.550306	0.0102361	0.0264266	0.0375191	0.0775925	0.0478088	0.03772		107.66	0.764815	0.804912	0.655614	0.715251	0.780878	0.618002	0.0143978	0.00939266	0.0617641	0.0396975	0.0295505	0.0525434
107.827	0.814459	0.76106	0.826476	0.737421	0.812705	0.738692	0.0279161	0.0209153	0.0921006	0.0429541	0.0227167	0.0440625		107.827	0.73257	0.746842	0.643368	0.64529	0.718982	0.550435	0.00388343	0.0239907	0.0375599	0.0858898	0.0524433	0.0357195		107.827	0.773209	0.800902	0.65571	0.718602	0.7873	0.625185	0.0329493	0.020555	0.0678847	0.0412039	0.023616	0.0658781
107.993	0.816748	0.757691	0.824907	0.739468	0.809537	0.738532	0.0276451	0.0213758	0.0908407	0.0423816	0.024567	0.0419376		107.993	0.735304	0.746842	0.640565	0.651131	0.717898	0.552956	0.00786595	0.0239907	0.0375191	0.0733325	0.0414258	0.0299086		107.993	0.773434	0.804912	0.658114	0.724217	0.790227	0.630419	0.0265605	0.00939266	0.0646197	0.0417438	0.0195411	0.0617753
108.16	0.820345	0.763028	0.827797	0.739179	0.817424	0.737913	0.0236033	0.0250127	0.0941636	0.0435501	0.0225949	0.0373634		108.16	0.729464	0.740499	0.643143	0.645082	0.704995	0.550184	0.0125308	0.0203993	0.0409851	0.0778871	0.0455182	0.0274092		108.16	0.779941	0.812121	0.658114	0.722143	0.7873	0.627303	0.031648	0.0149448	0.0646197	0.0467423	0.023616	0.0544055
108.327	0.825415	0.760652	0.829133	0.741443	0.817379	0.743139	0.0261406	0.021166	0.0933986	0.0402097	0.023268	0.0367891		108.327	0.732365	0.73731	0.645843	0.635987	0.712065	0.550184	0.0135463	0.0220108	0.039257	0.075727	0.0477294	0.0274092		108.327	0.7831	0.812121	0.65571	0.727709	0.793578	0.62383	0.0373612	0.0149448	0.0678847	0.0359185	0.0130041	0.0589158
108.493	0.823723	0.767666	0.827817	0.739396	0.818838	0.74136	0.0238213	0.0257086	0.0933656	0.0409314	0.0234944	0.0398679		108.493	0.735532	0.750434	0.645919	0.642182	0.712667	0.550497	0.00688977	0.0221869	0.0327466	0.081259	0.0529406	0.039446		108.493	0.776243	0.800715	0.658114	0.711709	0.787436	0.621593	0.0361637	0.0263017	0.0646197	0.0340217	0.0167103	0.0591503
108.66	0.823454	0.765395	0.832063	0.74137	0.823664	0.741423	0.030688	0.0196426	0.0951776	0.0421558	0.0220994	0.0381509		108.66	0.735399	0.747363	0.638014	0.642141	0.708749	0.547473	0.00827299	0.0256771	0.0421792	0.0815222	0.0478088	0.032756		108.66	0.766352	0.800902	0.658325	0.722093	0.7873	0.630419	0.032677	0.020555	0.0651789	0.0360227	0.023616	0.0617753
108.827	0.834563	0.775456	0.841542	0.746809	0.823608	0.746529	0.0258118	0.0233302	0.0969473	0.0429626	0.0195345	0.0398652		108.827	0.732532	0.743771	0.643368	0.641853	0.708311	0.550435	0.0114004	0.0267056	0.0375599	0.0801817	0.0457986	0.0357195		108.827	0.76415	0.793506	0.655951	0.715251	0.780878	0.621593	0.0225299	0.0183677	0.0668409	0.0396975	0.0295505	0.0591503
108.993	0.829369	0.778636	0.841542	0.744973	0.82811	0.746587	0.0265426	0.0244088	0.0969473	0.0441319	0.0247635	0.038792		108.993	0.735399	0.74357	0.648748	0.64529	0.712667	0.553206	0.00827299	0.0174726	0.0413548	0.0811249	0.0529406	0.037647		108.993	0.764207	0.811391	0.658444	0.715251	0.790841	0.624591	0.0329	0.0152775	0.065659	0.0396975	0.0300723	0.0554141
109.16	0.833704	0.77827	0.841775	0.748666	0.832775	0.744994	0.0277731	0.0190697	0.101543	0.0483315	0.0241302	0.0377388		109.16	0.738266	0.750434	0.645919	0.651627	0.715064	0.553146	0.00852476	0.0221869	0.0327466	0.0831454	0.0462112	0.0305413		109.16	0.776243	0.804218	0.663325	0.725634	0.78758	0.621593	0.0361637	0.016741	0.0705971	0.0418539	0.0215662	0.0591503
109.327	0.819307	0.762792	0.82517	0.739396	0.817577	0.740225	0.0299406	0.0216576	0.094412	0.0442284	0.0237583	0.043705		109.327	0.726597	0.740499	0.643368	0.645042	0.712065	0.547473	0.0131597	0.0203993	0.0375599	0.0781636	0.0477294	0.032756		109.327	0.770782	0.804725	0.655951	0.717742	0.794094	0.620832	0.0309992	0.0135993	0.0668409	0.0387102	0.0265811	0.0631575
109.493	0.81328	0.759977	0.82668	0.742694	0.812705	0.738381	0.0277883	0.0246893	0.0940052	0.048722	0.0217751	0.0416936		109.493	0.741361	0.750115	0.643782	0.651627	0.715502	0.550435	0.0114284	0.03052	0.0372924	0.0831454	0.0481223	0.0357195		109.493	0.769893	0.812121	0.660614	0.722143	0.7873	0.621593	0.0289217	0.0149448	0.0677246	0.0467423	0.023616	0.0591503
109.66	0.814549	0.757463	0.823778	0.737191	0.812463	0.741609	0.0315272	0.0228519	0.0925895	0.0494966	0.0220586	0.0396966		109.66	0.726764	0.7407	0.643368	0.638953	0.706079	0.553146	0.0144875	0.030435	0.0375599	0.0833112	0.0561339	0.0305413		109.66	0.771007	0.804218	0.660614	0.718602	0.783759	0.624305	0.0241291	0.016741	0.0677246	0.0412039	0.0176464	0.0583924
109.827	0.820127	0.761654	0.829392	0.741114	0.815833	0.742962	0.0275871	0.0258509	0.0964947	0.0475162	0.0261004	0.037204		109.827	0.729631	0.747043	0.643368	0.641853	0.702764	0.555918	0.0102361	0.0331045	0.0375599	0.0801817	0.056771	0.0324676		109.827	0.774097	0.800902	0.65321	0.721536	0.790371	0.628183	0.0363257	0.020555	0.0650492	0.0400167	0.0238043	0.0623151
109.993	0.8243	0.767826	0.83196	0.742733	0.819188	0.74524	0.0250015	0.0230139	0.0930573	0.0428312	0.0216046	0.0411052		109.993	0.72957	0.743771	0.643368	0.64529	0.704995	0.547284	0.00859529	0.0267056	0.0375599	0.0858898	0.0455182	0.0270813		109.993	0.77675	0.800867	0.663325	0.722093	0.797445	0.62383	0.0303866	0.0104363	0.0705971	0.0360227	0.0214303	0.0589158
110.16	0.825721	0.765989	0.829579	0.740745	0.820602	0.743115	0.0240504	0.0240796	0.0954849	0.0490384	0.0224142	0.0397933		110.16	0.732498	0.746842	0.643368	0.648438	0.715983	0.550375	0.00808853	0.0239907	0.0375599	0.0847364	0.0525403	0.0295442		110.16	0.770782	0.808076	0.660614	0.721536	0.790697	0.621593	0.0309992	0.0179391	0.0677246	0.0400167	0.0242071	0.0591503
110.327	0.825872	0.769055	0.829133	0.739455	0.819036	0.741537	0.0258893	0.021959	0.0933986	0.0496154	0.0230032	0.0394894		110.327	0.72956	0.743688	0.638831	0.645042	0.708749	0.547284	0.0186101	0.0207155	0.0339379	0.0781636	0.0478088	0.0270813		110.327	0.776907	0.80877	0.660825	0.718602	0.783949	0.62383	0.0284492	0.0110738	0.0677578	0.0412039	0.0288816	0.0589158
110.493	0.829279	0.770438	0.833442	0.744412	0.825412	0.743638	0.0240911	0.0186193	0.101196	0.0520037	0.0251285	0.0436286		110.493	0.738394	0.757013	0.640565	0.657924	0.715983	0.550435	0.0180506	0.0307515	0.0375191	0.0866087	0.0525403	0.0357195		110.493	0.773209	0.80476	0.658114	0.715251	0.787346	0.626827	0.0329493	0.0223196	0.0646197	0.0396975	0.0298793	0.0550014
110.66	0.834169	0.776869	0.83901	0.750246	0.827131	0.748502	0.0225344	0.0247709	0.0995525	0.0492275	0.0242899	0.04143		110.66	0.729536	0.740179	0.643368	0.64529	0.708914	0.553084	0.00301187	0.0295005	0.0375599	0.0858898	0.0512656	0.0289209		110.66	0.780066	0.811934	0.660517	0.718602	0.790553	0.631014	0.0350596	0.0219643	0.0615575	0.0412039	0.0228995	0.0722065
110.827	0.834256	0.778345	0.839603	0.751964	0.829405	0.742831	0.0294285	0.0223892	0.0915755	0.0525858	0.0195755	0.0359785		110.827	0.729631	0.74696	0.646171	0.651835	0.712667	0.550184	0.0102361	0.0264266	0.0384272	0.0913415	0.0529406	0.0274092		110.827	0.772927	0.80476	0.662988	0.719209	0.787626	0.621593	0.0329461	0.0223196	0.0657336	0.0487632	0.0260832	0.0591503
110.993	0.839056	0.781166	0.844228	0.754228	0.833179	0.745054	0.0256221	0.0179014	0.0985677	0.0531946	0.0267647	0.0389945		110.993	0.723864	0.7407	0.63809	0.64529	0.704995	0.547284	0.0151597	0.030435	0.036164	0.0858898	0.0455182	0.0270813		110.993	0.773592	0.80476	0.660614	0.719159	0.794518	0.621593	0.0243488	0.0223196	0.0677246	0.0386038	0.0283328	0.0591503
111.16	0.81706	0.759756	0.828201	0.748361	0.814418	0.741758	0.0216491	0.0252062	0.0951327	0.0516842	0.0250969	0.0437224		111.16	0.726669	0.740499	0.643143	0.642101	0.708914	0.553018	0.00507734	0.0203993	0.0409851	0.0877424	0.0512656	0.0328728		111.16	0.767084	0.801409	0.658114	0.715667	0.790651	0.627422	0.0363694	0.0182117	0.0646197	0.0431631	0.0192646	0.0655043
111.327	0.810927	0.756781	0.823498	0.74426	0.811139	0.738284	0.0242773	0.0262193	0.0904277	0.0528255	0.02263	0.042353		111.327	0.73546	0.743771	0.643368	0.655024	0.715502	0.550244	0.0138553	0.0267056	0.0375599	0.0897067	0.0481223	0.0351605		111.327	0.769668	0.793506	0.660825	0.719159	0.790507	0.625252	0.036719	0.0183677	0.0677578	0.0386038	0.0136543	0.0666194
111.493	0.818343	0.762564	0.829352	0.748361	0.817125	0.738321	0.0298941	0.0215484	0.0952098	0.0516842	0.0203458	0.0400704		111.493	0.732498	0.750552	0.643041	0.657924	0.718817	0.547534	0.00808853	0.024778	0.0394532	0.0866087	0.0474179	0.0354958		111.493	0.766195	0.797551	0.658114	0.719159	0.790507	0.625185	0.0344888	0.0148839	0.0646197	0.0386038	0.0136543	0.0658781
111.66	0.820192	0.764759	0.829133	0.74613	0.819279	0.74198	0.0213043	0.0254811	0.0906966	0.0554109	0.023619	0.0436902		111.66	0.735399	0.743771	0.643368	0.64525	0.712667	0.550306	0.00827299	0.0267056	0.0375599	0.0867681	0.0529406	0.03772		111.66	0.770625	0.80877	0.658114	0.721536	0.793624	0.618002	0.0349035	0.0110738	0.0646197	0.0400167	0.0225096	0.0525434
111.827	0.813098	0.762952	0.829352	0.744122	0.815857	0.736693	0.0241164	0.0231359	0.0952098	0.0539381	0.0237853	0.0429677		111.827	0.735365	0.747162	0.64347	0.654568	0.715502	0.555918	0.00958262	0.0159167	0.0399904	0.0803585	0.0481223	0.0324676		111.827	0.763768	0.801409	0.663325	0.719209	0.780733	0.624305	0.0319277	0.0182117	0.0705971	0.0487632	0.0261684	0.0583924
111.993	2.50205	2.25615	1.5817	1.20074	2.31124	1.19419	0.132494	0.0642239	0.42142	0.183937	0.244902	0.103585		111.993	2.11763	2.13631	0.891518	0.874383	1.35578	0.757018	0.0188456	0.0887609	0.243987	0.153882	0.170315	0.0672972		111.993	2.33395	2.30835	1.03745	1.49701	2.03897	1.00088	0.0758696	0.091601	0.30069	0.329385	0.17124	0.25323
112.003	1.17743	1.0713	1.00998	0.761654	0.882043	0.754405	0.0316943	0.046074	0.160026	0.0531705	0.0296622	0.0476307		112.003	0.732498	0.7407	0.643143	0.645538	0.711748	0.550435	0.00808853	0.030435	0.0409851	0.0879934	0.0465787	0.0357195		112.003	0.767466	0.797044	0.660614	0.718602	0.790887	0.627422	0.0262736	0.0215852	0.0677246	0.0412039	0.0351991	0.0655043
112.16	0.848537	0.780254	0.81949	0.746157	0.820693	0.734907	0.0263244	0.0208516	0.0897894	0.0611186	0.0243556	0.0396226		112.16	0.720735	0.743771	0.63611	0.6363	0.691173	0.541861	0.0081204	0.0267056	0.0355421	0.0937718	0.0436223	0.0373317		112.16	0.773209	0.80476	0.643666	0.705473	0.777337	0.61441	0.0329493	0.0223196	0.0585639	0.0454384	0.0237963	0.0461095
112.327	0.841516	0.7843	0.845617	0.758051	0.82811	0.744717	0.0181618	0.0207238	0.0972288	0.0561425	0.0247635	0.0370356		112.327	0.732498	0.740179	0.640817	0.648894	0.706079	0.550184	0.00808853	0.0295005	0.0424407	0.101153	0.0561339	0.0274092		112.327	0.783989	0.812121	0.655614	0.717791	0.790697	0.619357	0.022698	0.0149448	0.0617641	0.0488114	0.0242071	0.0597198
112.493	0.837659	0.779231	0.850062	0.759769	0.826978	0.741384	0.0277056	0.0294464	0.104396	0.0591965	0.024112	0.0368711		112.493	0.726731	0.73699	0.643368	0.639201	0.705433	0.547473	0.0121193	0.0305926	0.0375599	0.0906217	0.0487976	0.032756		112.493	0.769893	0.801409	0.658662	0.712316	0.777337	0.619424	0.0289217	0.0182117	0.069991	0.0414122	0.0237963	0.060103
112.66	0.81966	0.762564	0.83612	0.751508	0.817424	0.738109	0.0200823	0.0215484	0.0964004	0.0605994	0.0225949	0.0388062		112.66	0.726669	0.733836	0.643368	0.645498	0.706079	0.553018	0.00507734	0.0264341	0.0375599	0.0944411	0.0561339	0.0328728		112.66	0.776625	0.801409	0.658421	0.705841	0.784229	0.626541	0.0284943	0.0182117	0.0710008	0.0380669	0.0249849	0.0580157
112.827	0.820528	0.76262	0.840352	0.754162	0.815833	0.739888	0.0250224	0.0252598	0.103519	0.0611512	0.0261004	0.0419213		112.827	0.729631	0.743771	0.643368	0.651835	0.712667	0.550246	0.0102361	0.0267056	0.0375599	0.0913415	0.0529406	0.0306238		112.827	0.770119	0.800867	0.65821	0.72189	0.777662	0.615765	0.0239901	0.0104363	0.0709596	0.0503557	0.0282515	0.0529819
112.993	0.823128	0.767272	0.84485	0.755747	0.822438	0.738577	0.02429	0.0247582	0.103947	0.05844	0.0213689	0.0422671		112.993	0.729631	0.734239	0.640565	0.651835	0.712229	0.553206	0.0102361	0.0253901	0.0375191	0.0913415	0.0511773	0.037647		112.993	0.767466	0.801409	0.653547	0.724774	0.787436	0.621593	0.0262736	0.0182117	0.0699032	0.0378795	0.0167103	0.0591503
113.16	0.829036	0.7727	0.847323	0.757465	0.829767	0.744517	0.0247714	0.0275378	0.100938	0.061802	0.0262116	0.0385425		113.16	0.73546	0.7407	0.640565	0.648935	0.712667	0.550056	0.0138553	0.030435	0.0375191	0.0945099	0.0529406	0.0299682		113.16	0.767084	0.798093	0.655614	0.708218	0.78702	0.621593	0.0363694	0.0237979	0.0617641	0.0398868	0.0295046	0.0591503
[truncated: 314 more rows]

## Sheet: 4A; S3A statistics
Hypoxic Fm'/Fo univariate Analysis of Variance
Tests of Between-Subjects Effects
[truncated: 105 more rows]

## Sheet: 4B data
Repeat 1	Aerobic				Hypoxic					Repeat 2	Aerobic				Hypoxic					Repeat 3	Aerobic				Hypoxic
[truncated: 75 more rows]

[truncated: 7 more sheets: 4D data, 4D statistics, S3B,C data, 5A statistics, S4 data, statistics, 5B data, S5 data]
