# Supplementary material for: Dissecting the interaction of photosynthetic electron transfer with mitochondrial signalling and hypoxic response in the Arabidopsis rcd1 mutant
Source: Philos Trans R Soc Lond B Biol Sci. 2020 May 4;375(1801):20190413. doi: 10.1098/rstb.2019.0413 (PMC7209945; doi:10.1098/rstb.2019.0413)
Supplement: Supplementary table S3. Genes induced in rcd1, AA, hypoxia [file rstb20190413supp4.xlsx]

## Sheet: Induced by rcd1, AA, hypoxia
Locus Identifier	Gene Description	Primary Gene Symbol
AT1G32920	Hypothetical protein (source:Araport11)
AT5G43450	Encodes a protein whose sequence is similar to ACC oxidase
AT5G51440	HSP20-like chaperones superfamily protein (source:Araport11)
AT1G76600	Polymerase (source:Araport11)
AT3G45730	Hypothetical protein (source:Araport11)
AT5G46710	PLATZ transcription factor family protein (source:Araport11)
AT5G40690	Histone-lysine N-methyltransferase trithorax-like protein (source:Araport11)
AT3G46600	GRAS family transcription factor (source:Araport11)
AT4G37370	Member of CYP81D	"CYTOCHROME P450, FAMILY 81, SUBFAMILY D, POLYPEPTIDE 8" (CYP81D8)
AT5G57220	Member of CYP81F, involved in glucosinolate metabolism. Mutants had impaired resistance to fungi. The mRNA is cell-to-cell mobile.	"CYTOCHROME P450, FAMILY 81, SUBFAMILY F, POLYPEPTIDE 2" (CYP81F2)
AT3G22370	Encodes AOX1a, an isoform of alternative oxidase that is expressed in rosettes, flowers, and root. The alternative oxidase of plant mitochondria transfers electrons from the ubiquinone pool to oxygen without energy conservations. It is regulated through transcriptional control and by pyruvate. Plays a role in shoot acclimation to low temperature. Also is capable of ameliorating reactive oxygen sp…	ALTERNATIVE OXIDASE 1A (AOX1A)
AT5G19550	Nitrogen metabolism. Major cytosolic isoenzyme controlling aspartate biosynthesis in the light. The mRNA is cell-to-cell mobile.	ASPARTATE AMINOTRANSFERASE 2 (ASP2)
AT3G03270	HRU1 is a hypoxia induced universal stress protein. It exists as two splice variants with AT3G03270.2 , which contains a putative dimerization domain, the predominant transcript found under anoxia. It is induced by RAP2.12. Subcellular localization is dynamic; under anoxia the localization of HRU1 shifts from cytoplasm to the plasma membrane.	HYPOXIA RESPONSIVE UNIVERSAL STRESS PROTEIN 1 (HRU1)
AT5G59820	Encodes a zinc finger protein involved in high light and cold acclimation. Overexpression of this putative transcription factor increases the expression level of 9 cold-responsive genes and represses the expression level of 15 cold-responsive genes, including CBF genes. Also, lines overexpressing this gene exhibits a small but reproducible increase in freeze tolerance. Because of the repression o…	RESPONSIVE TO HIGH LIGHT 41 (RHL41)
AT1G27730	Related to Cys2/His2-type zinc-finger proteins found in higher plants. Compensated for a subset of calcineurin deficiency in yeast. Salt tolerance produced by ZAT10 appeared to be partially dependent on ENA1/PMR2, a P-type ATPase required for Li+ and Na+ efflux in yeast. The protein is localized to the nucleus, acts as a transcriptional repressor and is responsive to chitin oligomers. Also involv…	SALT TOLERANCE ZINC FINGER (STZ)
AT2G03760	Encodes a brassinosteroid sulfotransferase. In vitro experiements show that this enzyme has a preference for 24-epibrassinosteroids, particularly 24-epicathasterone, but does not act on castasterone and brassinolide. It also shows sulfating activity toward flavonoids. It is differentially expressed during development, being more abundant in young seedlings and actively growing cell cultures. Expr…	SULPHOTRANSFERASE 12 (SOT12)
AT1G05680	Encodes a UDP-glucosyltransferase, UGT74E2, that acts on IBA (indole-3-butyric acid) and affects auxin homeostasis. The transcript and protein levels of this enzyme are strongly induced by H2O2 and may allow integration of ROS (reactive oxygen species) and auxin signaling. This enzyme can also transfer glycosyl groups to several compounds related to the explosive TNT when this synthetic compound …	URIDINE DIPHOSPHATE GLYCOSYLTRANSFERASE 74E2 (UGT74E2)
AT2G30250	Member of WRKY Transcription Factor; Group I. Located in nucleus. Involved in response to various abiotic stresses - especially salt stress.	WRKY DNA-BINDING PROTEIN 25 (WRKY25)
AT3G19580	Encodes zinc finger protein. mRNA levels are upregulated in response to ABA, high salt, and mild desiccation. The protein is localized to the nucleus and acts as a transcriptional repressor.	ZINC-FINGER PROTEIN 2 (ZF2)
